# Supplementary material for: Variances in physiological parameters associated with stress tolerance between seven Brassica oleracea varieties
Source: Front Plant Sci. 2025 Dec 19;16:1713155. doi: 10.3389/fpls.2025.1713155 (PMC12757237; doi:10.3389/fpls.2025.1713155)
Supplement: Supplementary file 2 [file Table1.xlsx]

## Sheet: S1 Paper list
Table S1. Web of Science-derived filtered selection of research papers featuring Brassica oleracea and stress-related keywords
Authors	Article Title	Source Title	Author Keywords	Keywords Plus	Year	DOI
Bettey, M; Finch-Savage, WE	Stress protein content of mature Brassica seeds and their germination performance.	SEED SCIENCE RESEARCH	Brassica oleracea var. capitata; cabbage; dehydrins; heat-shock proteins; seed vigour; stress tolerance	HEAT-SHOCK PROTEINS; TRANSGENIC TOBACCO; ZIZANIA-PALUSTRIS; GENE-EXPRESSION; WHEAT EMBRYOS; ABSCISIC-ACID; ORYZA-SATIVA; VIGOR TESTS; EMBRYOGENESIS; DEHYDRATION	1998	10.1017/S096025850000427X
Sasaki, H; Ichimura, K; Okada, K; Oda, M	Freezing tolerance and soluble sugar contents affected by water stress during cold-acclimation and de-acclimation in cabbage seedlings	SCIENTIA HORTICULTURAE	Brassica oleracea L.; cabbage; freezing tolerance; cold-acclimation; de-acclimation; sugar content; water stress	WINTER-WHEAT; BRASSICA-NAPUS; HARDINESS; PLANTS; TEMPERATURES; ACCUMULATION; RESISTANCE; RESPONSES; INJURY; ACID	1998	10.1016/S0304-4238(98)00143-5
Annamalai, P; Yanagihara, S	Identification and characterization of a heat-stress induced gene in cabbage encodes a Kunitz type protease inhibitor	JOURNAL OF PLANT PHYSIOLOGY	Brassica oleracea var. capitata; cabbage; differential screening; heat-stress; Kunitz type protease inhibitors	THALIANA L HEYNH; ARABIDOPSIS-THALIANA; SHOCK PROTEINS; BRASSICA-NAPUS; ABSCISIC-ACID; TEMPERATURE STRESS; TRYPSIN-INHIBITORS; SOYBEAN SEEDLINGS; MOLECULAR-CLONING; EXPRESSION	1999	10.1016/S0176-1617(99)80011-X
Chen, JJ; Sun, YW; Sheen, TF	Use of cold water for irrigation reduces stem elongation of plug-grown tomato and cabbage seedlings	HORTSCIENCE	Lycopersicon esculentum; Brassica oleracea; stem length; temperature	MECHANICALLY-INDUCED STRESS; MORPHOLOGY	1999	10.21273/HORTSCI.34.5.852
Barrieu, F; Marty-Mazars, D; Thomas, D; Chaumont, F; Charbonnier, M; Marty, F	Desiccation and osmotic stress increase the abundance of mRNA of the tonoplast aquaporin BobTIP26-1 in cauliflower cells	PLANTA	aquaporin; Brassica (cauliflower); gene regulation; tonoplast; vacuole; water stress	WATER CHANNEL ACTIVITY; ARABIDOPSIS-THALIANA; XENOPUS-OOCYTES; INTRINSIC PROTEIN; VACUOLAR MEMBRANE; PLASMA-MEMBRANES; MIP FAMILY; EXPRESSION; PLANT; GENE	1999
Shannon, MC; Grieve, CM; Lesch, SM; Draper, JH	Analysis of salt tolerance in nine leafy vegetables irrigated with saline drainage water	JOURNAL OF THE AMERICAN SOCIETY FOR HORTICULTURAL SCIENCE	salinity; salt stress; water reuse; irrigation water; drainage water	CROPS	2000	10.21273/JASHS.125.5.658
Sasaki, H; Ichimura, K; Imada, S; Oda, M	Loss of freezing tolerance associated with decrease in sugar concentrations by shortterm deacclimation in cabbage seedlings	JOURNAL OF THE JAPANESE SOCIETY FOR HORTICULTURAL SCIENCE	Brassica oleracea L.; cold acclimation; deacclimation; freezing tolerance; sugar concentration	COLD-ACCLIMATION; LOW-TEMPERATURE; STRESS	2001
Atici, Ö; Demir, Y; Kocaçaliskan, I	Effects of low temperature on winter wheat and cabbage leaves	BIOLOGIA PLANTARUM	Brassica oleracea; chlorophyll; cold acclimation; proline; protein; Triticum aestivum	COLD-ACCLIMATION; FREEZING TOLERANCE; DESICCATION STRESS; FROST TOLERANCE; PROTEINS; RYE; SEEDLINGS; PATTERNS; PROLINE	2003	10.1023/A:1024832132042
Li, ZG; Zhao, LX; Kai, GY; Yu, SW; Cao, YF; Pang, YZ; Sun, XF; Tang, KX	Cloning and expression analysis of a water stress-induced gene from Brassica oleracea	PLANT PHYSIOLOGY AND BIOCHEMISTRY	BoWS; Brassica oleracea; cabbage; cloning; water stress	PLANT-RESPONSES; SEQUENCE-ANALYSIS; ION HOMEOSTASIS; LOW-TEMPERATURE; ABSCISIC-ACID; DROUGHT; TRANSCRIPTION; NAPUS; PHOTOSYNTHESIS; INDUCTION	2004	10.1016/j.plaphy.2004.09.001
Sato, F; Yoshioka, H; Fujiwara, T; Higashio, H; Uragami, A; Tokuda, S	Physiological responses of cabbage plug seedlings to water stress during low-temperature storage in darkness	SCIENTIA HORTICULTURAE	Brassica oleracea L; carbohydrate; storage; transplant quality; water stress	SUCROSE-PHOSPHATE SYNTHASE; CARBOHYDRATE-METABOLISM; BROCCOLI SEEDLINGS; LIGHT QUALITY; SUGAR CONTENT; IN-VITRO; LEAVES; MORPHOLOGY	2004	10.1016/j.scienta.2003.11.018
Gimalov, FR; Baymiev, AK; Matniyazov, RT; Chemeris, AV; Vakhitov, VA	Initial stages of low-temperature induction of cabbage cold shock protein gene csp5	BIOCHEMISTRY-MOSCOW	cold shock; calcium channel; protein kinase; protein kinase inhibitor; signal transduction; Brassica oleracea	FREEZING TOLERANCE; MEMBRANE-FLUIDITY; CALCIUM; PHOSPHORYLATION; CYTOSKELETON; ACCLIMATION; PERCEPTION; EXPRESSION	2004	10.1023/B:BIRY.0000029857.05522.d5
Bhattacharya, RC; Maheswari, M; Dineshkumar, V; Kirti, PB; Bhat, SR; Chopra, VL	Transformation of Brassica oleracea var. capitata with bacterial betA gene enhances tolerance to salt stress	SCIENTIA HORTICULTURAE	choline dehydrogenase; Agrobacterium-mediated transformation; Brassica oleracea; salt stress; osmoprotectant	GLYCINE BETAINE; CODA GENE; PLANTS; ACCUMULATION; EXPRESSION; COMPLEX; SOLUTES; JUNCEA; COLD	2004	10.1016/j.scienta.2003.08.009
Maggio, A; De Pascale, S; Ruggiero, C; Barbieri, G	Physiological response of field-grown cabbage to salinity and drought stress	EUROPEAN JOURNAL OF AGRONOMY	Brassica oleracea L. Capitata Group; root and leaf water potentials; root density; plant growth; salt tolerance	SALT TOLERANCE; LUNG TUMORIGENESIS; TOMATO; OSMOREGULATION; ACCUMULATION; ANATOMY; YIELD	2005	10.1016/j.eja.2004.09.004
Soeda, Y; Konings, MCJM; Vorst, O; van Houwelingen, AMML; Stoopen, GM; Maliepaard, CA; Kodde, J; Bino, RJ; Groot, SPC; van der Geest, AHM	Gene expression programs during Brassica oleracea seed maturation, osmopriming, and germination are indicators of progression of the germination process and the stress tolerance level	PLANT PHYSIOLOGY		HEAT-SHOCK PROTEINS; TOMATO SEEDS; ARABIDOPSIS-THALIANA; ACCUMULATION; DORMANCY; BETA-1,3-GLUCANASE; REPLICATION; GIBBERELLIN; INDUCTION; LONGEVITY	2005	10.1104/pp.104.051664
Fuller, MP; Metwali, EMR; Eed, MH; Jellings, AJ	Evaluation of abiotic stress resistance in mutated populations of cauliflower (Brassica oleracea var. Botrytis)	PLANT CELL TISSUE AND ORGAN CULTURE	NaCl; hydroxyproline; frost; proline; mutant; cauliflower; in vitro; Brassica oleracea L	IN-VITRO-SELECTION; INCREASED FROST TOLERANCE; PROLINE ACCUMULATION; SALINITY TOLERANCE; WINTER-WHEAT; CELL-LINES; PLANTS; BARLEY; LEAVES; REGENERATION	2006	10.1007/s11240-006-9112-4
Broekgaarden, C; Poelman, EH; Steenhuis, G; Voorrips, RE; Dicke, M; Vosman, B	Genotypic variation in genome-wide transcription profiles induced by insect feeding:: Brassica oleracea-Pieris rapae interactions	BMC GENOMICS		ARABIDOPSIS-THALIANA; GENE-EXPRESSION; MOLECULAR-BIOLOGY; INDUCED RESPONSES; PLANT-RESISTANCE; INDIRECT DEFENSE; NATURAL ENEMIES; HERBIVORE; JASMONATE; ATTRACTION	2007	10.1186/1471-2164-8-239
Jamil, M; Rehman, S; Rha, ES	Salinity effect on plant growth, PSII photochemistry and chlorophyll content in sugar beet (Beta vulgaris L.) and cabbage (Brassica oleracea capitata L.)	PAKISTAN JOURNAL OF BOTANY		SALT TOLERANCE; PHOTOSYNTHETIC CAPACITY; STOMATAL CONDUCTANCE; PIGMENT COMPOSITION; SODIUM-CHLORIDE; GAS-EXCHANGE; RESPONSES; NACL; STRESSES; DROUGHT	2007
Hajiboland, R; Amjad, L	Does antioxidant capacity of leaves play a role in growth response to selenium at different sulfur nutritional status?	PLANT SOIL AND ENVIRONMENT	antioxidant system; Brassica oleracea L.; Medicago sativa L.; Se supplementation	OXIDATIVE STRESS; EXTRACTS; CHLOROPLASTS; GLUTATHIONE; REDUCTASE; PEROXIDE; CADMIUM; ENZYMES; COPPER	2007	10.17221/2202-PSE
Zaicovski, CB; Zimmerman, T; Nora, L; Nora, FR; Silva, JA; Rombaldi, CV	Water stress increases cytokinin biosynthesis and delays postharvest yellowing of broccoli florets	POSTHARVEST BIOLOGY AND TECHNOLOGY	soil moisture; ethylene production; respiration rate; cytokinins	BRASSICA-OLERACEA L.; ENDOGENOUS CYTOKININS; ETHYLENE; PLANTS; INVOLVEMENT; PEROXIDASE; SENESCENCE; QUALITY; HARVEST	2008	10.1016/j.postharvbio.2008.02.001
Posmyk, MM; Kuran, H; Marciniak, K; Janas, KM	Presowing seed treatment with melatonin protects red cabbage seedlings against toxic copper ion concentrations	JOURNAL OF PINEAL RESEARCH	Brassica oleracea rubrum; copper stress; DNA content; lipid peroxidation; melatonin; seed hydropriming	GROWTH-STIMULATING COMPOUND; HEAVY-METALS; DAMAGE; DNA; ANTIOXIDANT; PLANTS; ROOTS; ENDOPOLYPLOIDY; GERMINATION; MECHANISMS	2008	10.1111/j.1600-079X.2007.00552.x
Uptmoor, R; Osei-Kwarteng, M; Stützel, H	Modelling the effects of drought stress on leaf development in a Brassica oleracea DH-population using n-phase linear functions	HORTSCIENCE			2008
López-Berenguer, C; Martínez-Ballesta, MC; García-Viguera, C; Carvajal, M	Leaf water balance mediated by aquaporins under salt stress and associated glucosinolate synthesis in broccoli	PLANT SCIENCE	aquaporins; broccoli; glucosinolates; sulphur assimilation; salt stress	HYDRAULIC CONDUCTIVITY; GENE FAMILY; EXPRESSION; TRANSPORT; SALINITY; TOLERANCE; PLANTS; NACL; METABOLISM; EXPANSION	2008	10.1016/j.plantsci.2007.11.012
Aiamla-or, S; Yamauchi, N; Takino, S; Shigyo, M	Effect of UV-A and UV-B irradiation on broccoli (Brassica oleracea L. Italica Group) floret yellowing during storage	POSTHARVEST BIOLOGY AND TECHNOLOGY	UV-A; UV-B; Chlorophyll degradation; Broccoli florets	ANTIOXIDANT DEFENSE SYSTEM; HEAT-TREATMENT; HOT AIR; CHLOROPHYLL; RADIATION; SENESCENCE; TEMPERATURE; QUALITY; STRESS	2009	10.1016/j.postharvbio.2009.07.006
Taspinar, MS; Dumlupinar, R; Demir, F; Çakmak, T; Gülen, Y	Determination of chilling temperature effects on nutrient elements composition and distribution in cole (Brassica oleracea L. Cv. Acephala) using the WDXRF spectroscopic technique	AFRICAN JOURNAL OF BIOTECHNOLOGY	Common cole (Brassica oleracea cv. Acephala); inorganic element; chilling temperature; X-ray; WDXRF	DROSOPHILA-MELANOGASTER; TRACE-ELEMENTS; COLEOPTERA; MATRICES; CALCIUM	2009
Uptmoor, R; Osei-Kwarteng, M; Gürtler, S; Stützel, H	Modeling the Effects of Drought Stress on Leaf Development in a Brassica oleracea Doubled Haploid Population Using Two-phase Linear Functions	JOURNAL OF THE AMERICAN SOCIETY FOR HORTICULTURAL SCIENCE	crop growth simulation; quantitative trait loci analysis; in silico breeding	QUANTITATIVE TRAIT LOCI; RECOMBINANT INBRED LINES; WATER-DEFICIT; QTL ANALYSIS; CROP PLANTS; GROWTH; BARLEY; TIME; TEMPERATURE; TOLERANCE	2009	10.21273/JASHS.134.5.543
Kuhlmann, F; Müller, C	Independent responses to ultraviolet radiation and herbivore attack in broccoli	JOURNAL OF EXPERIMENTAL BOTANY	Biomass; Brassicaceae; flavonoids; glucosinolates; herbivory; metabolite induction; plant-insect interactions; plant responses; UV-B radiation	UV-B RADIATION; ARABIDOPSIS-THALIANA; NICOTIANA-ATTENUATA; SIGNALING PATHWAYS; INSECT HERBIVORY; GENE-EXPRESSION; JASMONIC ACID; PLANTS; STRESS; EXPOSURE	2009	10.1093/jxb/erp182
Kacharava, N; Chanishvili, S; Badridze, G; Chkhubianishvili, E; Janukashvili, N	Effect of seed irradiation on the content of antioxidants in leaves of Kidney bean, Cabbage and Beet cultivars	AUSTRALIAN JOURNAL OF CROP SCIENCE	anthocyanins; ascorbic acid; tocopherol; seeds; vegetables; ultraviolet irradiation	SYSTEM; GLUTATHIONE; RADIATION; LIGHT	2009
Kuhlmann, F; Müller, C	Development-dependent effects of UV radiation exposure on broccoli plants and interactions with herbivorous insects	ENVIRONMENTAL AND EXPERIMENTAL BOTANY	Brassicaceae; Flavonoids; Glucosinolates; Growth parameters; Host-finding behaviour; Induction	ULTRAVIOLET-B RADIATION; TRYPSIN-INHIBITOR ACTIVITY; TRIFOLIUM-REPENS L; AMBIENT LEVELS; PLASTIC FILMS; GROWTH; RESPONSES; STRESS; CONSEQUENCES; ATTRACTIVENESS	2009	10.1016/j.envexpbot.2009.01.001
López-Pérez, L; Martínez-Ballesta, MD; Maurel, C; Carvajal, M	Changes in plasma membrane lipids, aquaporins and proton pump of broccoli roots, as an adaptation mechanism to salinity	PHYTOCHEMISTRY	Aquaporins; Broccoli; H+-ATPase; Lipid composition; Plasma membrane; Salinity	WATER CHANNEL ACTIVITY; H+-ATPASE ACTIVITY; SALT-STRESS; EXPRESSION ANALYSIS; PLANT AQUAPORINS; ABIOTIC STRESSES; MAIZE SEEDLINGS; SPARTINA-PATENS; NACL; TOLERANCE	2009	10.1016/j.phytochem.2009.01.014
Posmyk, MM; Kontek, R; Janas, KM	Antioxidant enzymes activity and phenolic compounds content in red cabbage seedlings exposed to copper stress	ECOTOXICOLOGY AND ENVIRONMENTAL SAFETY	Anthocyanins; APX; Brassica oleracea L. var. rubrum; CAT; Copper; GPX; GR; POX; Sinapoil esters; SOD	INDUCED OXIDATIVE STRESS; LIPID-PEROXIDATION; PHASEOLUS-VULGARIS; GLUTATHIONE CYCLE; HYDROGEN-PEROXIDE; PRIMARY LEAVES; HIGHER-PLANTS; HEAVY-METALS; RESPONSES; METABOLISM	2009	10.1016/j.ecoenv.2008.04.024
López-Berenguer, C; Martínez-Ballesta, MD; Moreno, DA; Carvajal, M; García-Viguera, C	Growing Hardier Crops for Better Health: Salinity Tolerance and the Nutritional Value of Broccoli	JOURNAL OF AGRICULTURAL AND FOOD CHEMISTRY	Brassica oleracea; bioactive compounds; glucosinolates; phenolics; vitamin C; mineral nutrients; salinity	GLUCOSINOLATE CONTENT; SULFUR FERTILIZATION; SALT TOLERANCE; WATER; STRESS; AQUAPORINS; PLANTS; IRRIGATION; QUALITY; ATPASE	2009	10.1021/jf802994p
Fernandez-Garcia, N; Lopez-Perez, L; Hernandez, M; Olmos, E	Role of phi cells and the endodermis under salt stress in Brassica oleracea	NEW PHYTOLOGIST	apoplast; broccoli (Brassica oleracea); endodermis; phi thickenings; salt stress	MEMBRANE H+-ATPASE; APPLE PYRUS-MALUS; PLASMA-MEMBRANE; SOLUTE TRANSPORT; LIGNIN CONTENT; NACL STRESS; ROOTS; THICKENINGS; EXODERMIS; GROWTH	2009	10.1111/j.1469-8137.2008.02674.x
Khan, MAM; Ulrichs, C; Mewis, I	Influence of water stress on the glucosinolate profile of Brassica oleracea var. italica and the performance of Brevicoryne brassicae and Myzus persicae	ENTOMOLOGIA EXPERIMENTALIS ET APPLICATA	drought stress; water-log; Brassicaceae; Hemiptera; Aphididae; generalist; specialist; broccoli	CABBAGE APHID; HOST-PLANT; ARABIDOPSIS-THALIANA; SIGNALING PATHWAYS; NAPUS L; HERBIVORES; ACCUMULATION; MYROSINASE; RESPONSES; DEFENSE	2010	10.1111/j.1570-7458.2010.01059.x
Rurek, M	Diverse accumulation of several dehydrin-like proteins in cauliflower (Brassica oleracea var. botrytis), Arabidopsis thaliana and yellow lupin (Lupinus luteus) mitochondria under cold and heat stress	BMC PLANT BIOLOGY		PEA SEED MITOCHONDRIA; LOW-TEMPERATURE; PLANT-MITOCHONDRIA; CITRUS-UNSHIU; WATER-STRESS; EXPRESSION; TOLERANCE; GENE; ACCLIMATION; IDENTIFICATION	2010	10.1186/1471-2229-10-181
Lin, KH; Huang, HC; Lin, CY	Cloning, expression and physiological analysis of broccoli catalase gene and Chinese cabbage ascorbate peroxidase gene under heat stress	PLANT CELL REPORTS	Antioxidant enzyme; Heat stress; Thermo-tolerance; Broccoli; Chinese cabbage	MULTIPLE SEQUENCE ALIGNMENT; HIGH-TEMPERATURE STRESS; ARABIDOPSIS-THALIANA; SUPEROXIDE-DISMUTASE; SUBCELLULAR COMPARTMENTS; CHLOROPHYLL FLUORESCENCE; ANTIOXIDANT METABOLISM; LIPID-PEROXIDATION; HYDROGEN-PEROXIDE; MOLECULAR-CLONING	2010	10.1007/s00299-010-0846-4
Smith, TE; Grattan, SR; Grieve, CM; Poss, JA; Suarez, DL	Salinity's influence on boron toxicity in broccoli: I. Impacts on yield, biomass distribution, and water use	AGRICULTURAL WATER MANAGEMENT	Combined stressors; Salinity; Water reuse	EXCESS BORON; MINERAL-COMPOSITION; ION UPTAKE; GROWTH; STRESS; WHEAT; IRRIGATION; SOILS; MODEL; SALT	2010	10.1016/j.agwat.2010.01.014
Smith, TE; Grattan, SR; Grieve, CM; Poss, JA; Suarez, DL	Salinity's influence on boron toxicity in broccoli: II. Impacts on boron uptake, uptake mechanisms and tissue ion relations	AGRICULTURAL WATER MANAGEMENT	Active uptake; Combined stressors; Mineral ion interactions; Oxygen isotopes; Passive uptake; Transpiration	MINERAL-COMPOSITION; HIGHER-PLANTS; EXCESS BORON; GROWTH; WHEAT; TOLERANCE; TRANSLOCATION; ROOTSTOCKS; ADSORPTION; SOILS	2010	10.1016/j.agwat.2010.01.015
Schmidt, S; Zietz, M; Schreiner, M; Rohn, S; Kroh, LW; Krumbein, A	Genotypic and climatic influences on the concentration and composition of flavonoids in kale (Brassica oleracea var. sabellica)	FOOD CHEMISTRY	Curly kale; Quercetin; Kaempferol; Isorhamnetin; Cultivar; Radiation; Temperature	ULTRAVIOLET-RADIATION; VEGETABLES; QUERCETIN; ACCUMULATION; KAEMPFEROL; STRESS; FRUITS	2010	10.1016/j.foodchem.2009.09.004
Hernandez, M; Fernandez-Garcia, N; Diaz-Vivancos, P; Olmos, E	A different role for hydrogen peroxide and the antioxidative system under short and long salt stress in Brassica oleracea roots (vol 61, pg 521, 2010)	JOURNAL OF EXPERIMENTAL BOTANY			2010	10.1093/jxb/erq094
Iglesias-Acosta, M; Martínez-Ballesta, MC; Teruel, JA; Carvajal, M	The response of broccoli plants to high temperature and possible role of root aquaporins	ENVIRONMENTAL AND EXPERIMENTAL BOTANY	Aquaporins; Brassica oleracea; High temperature; Osmotic water permeability; Plasma membrane fluidity	PLASMA-MEMBRANE; HEAT TOLERANCE; HYDRAULIC CONDUCTANCE; ELECTRON-TRANSPORT; LIPID-COMPOSITION; WATER PERMEABILITY; GROWTH TEMPERATURE; STRESS TOLERANCE; GENE-EXPRESSION; ATPASE ACTIVITY	2010	10.1016/j.envexpbot.2009.10.007
Singh, BK; Sharma, SR; Singh, B	Antioxidant enzymes in cabbage: Variability and inheritance of superoxide dismutase, peroxidase and catalase	SCIENTIA HORTICULTURAE	Brassica oleracea; Heritability; Genetic advance; Correlation; Stress breeding; Antioxidants (SOD, POX, CAT)	STRESS; SENESCENCE; DEFENSE; DISEASE; L.	2010	10.1016/j.scienta.2009.12.011
Hajiboland, R; Amirazad, H	Drought tolerance in Zn-deficient red cabbage (Brassica oleracea L. var. capitata f. rubra) plants	HORTICULTURAL SCIENCE	Zn deficiency; drought stress; antioxidant defense system; red cabbage; chlorophyll fluorescence; CO2 assimilation	CHLOROPHYLL FLUORESCENCE; ZINC-DEFICIENCY; PHOTOSYSTEM-II; RESPONSES; GROWTH; LEAVES; COPPER; MAIZE	2010	10.17221/64/2009-HORTSCI
Hernandez, M; Fernandez-Garcia, N; Diaz-Vivancos, P; Olmos, E	A different role for hydrogen peroxide and the antioxidative system under short and long salt stress in Brassica oleracea roots	JOURNAL OF EXPERIMENTAL BOTANY	Antioxidant; ascorbic acid; Brassica oleracea; glutathione; hydrogen peroxide; salt stress	NONSELECTIVE CATION CHANNELS; ASCORBATE PEROXIDASE; SUPEROXIDE-DISMUTASE; OXIDATIVE STRESS; PLASMA-MEMBRANE; NACL STRESS; LYCOPERSICON PENNELLII; GLUTATHIONE-REDUCTASE; LIPID-PEROXIDATION; ENZYME-ACTIVITIES	2010	10.1093/jxb/erp321
Zhu, SY; Zhang, XL; Luo, TK; Liu, Q; Tang, Z; Jing, ZG	Effects of NaCl stress on seed germination, early seedling growth and physiological characteristics of cauliflower (Brassica oleracea L. var. botrytis L.)	AFRICAN JOURNAL OF BIOTECHNOLOGY	Salt stress; cauliflower; germination; physiological characteristics; antioxidative enzyme; MDA	ARBUSCULAR MYCORRHIZAE; ENZYME-ACTIVITIES; MAIZE PLANTS; SALT; PEROXIDASE; VARIETIES; TOLERANCE; RESPONSES	2011	10.5897/AJB10.2418
Khan, MAM; Ulrichs, C; Mewis, I	Water stress alters aphid-induced glucosinolate response in Brassica oleracea var. italica differently	CHEMOECOLOGY	Drought; Waterlog; Glucosinolate induction; Myzus persicae; Brevicoryne brassicae; Plant herbivore interaction	BREVICORYNE-BRASSICAE; MYZUS-PERSICAE; ARABIDOPSIS-THALIANA; PLANT DEFENSE; IDENTIFICATION; MYROSINASE; HERBIVORY; ACCUMULATION; ORGANIZATION; EXPRESSION	2011	10.1007/s00049-011-0084-4
Khan, MAM; Ulrichs, C; Mewis, I	Effect of water stress and aphid herbivory on flavonoids in broccoli (Brassica oleracea var. italica Plenck)	JOURNAL OF APPLIED BOTANY AND FOOD QUALITY		DEFENSE SYSTEM; DROUGHT; ANTIOXIDANTS; VEGETABLES; RESPONSES; ACCUMULATION; TEMPERATURE; PROFILE; LARVAE; CO2	2011
Ozdener, Y; Aydin, BK; Aygün, SF; Yürekli, F	EFFECT OF HEXAVALENT CHROMIUM ON THE GROWTH AND PHYSIOLOGICAL AND BIOCHEMICAL PARAMETERS ON BRASSICA OLERACEA L. VAR. ACEPHALA DC	ACTA BIOLOGICA HUNGARICA	Brassica oleracea var. acephala; chlorophyll; chromium; guaiacol peroxidase activity; malondialdehyde (MDA); proline	NITRATE REDUCTASE-ACTIVITY; OXIDATIVE STRESS; PHOTOSYNTHETIC PIGMENTS; SEED-GERMINATION; PROTEIN-CONTENT; DEFENSE SYSTEM; PLANT-GROWTH; ACCUMULATION; TOXICITY; BIOACCUMULATION	2011	10.1556/ABiol.62.2011.4.11
Fernandez-Garcia, N; Hernandez, M; Casado-Vela, J; Bru, R; Elortza, F; Hedden, P; Olmos, E	Changes to the proteome and targeted metabolites of xylem sap in Brassica oleracea in response to salt stress	PLANT CELL AND ENVIRONMENT	arabinogalactan proteins; cystein proteinases; lignification; peroxidases; programmed cell death; phi cells; xylem differentiation	CUZN-SUPEROXIDE DISMUTASE; LONG-DISTANCE TRANSPORT; GERMIN-LIKE PROTEINS; HYDROGEN-PEROXIDE; ARABINOGALACTAN PROTEINS; DIFFERENTIATING XYLEM; MESOPHYLL-CELLS; ABSCISIC-ACID; GLYCINE-MAX; APOPLAST	2011	10.1111/j.1365-3040.2011.02285.x
Hunter, DA; Pinkney, TT; Watson, LM; Trivellini, A; Janssen, BJ; Brummell, DA; Heyes, JA	Effect of postharvest water deficit stress on gene expression in heads of broccoli (Brassica oleracea var. italica)	POSTHARVEST BIOLOGY AND TECHNOLOGY	Cross-species microarray; Water stress; Osmotic stress; Postharvest senescence; Immature inflorescence	PROGRAMMED CELL-DEATH; MODEL DATA-ANALYSIS; MICROARRAY ANALYSIS; ARABIDOPSIS-THALIANA; DROUGHT TOLERANCE; DATA SET; SENESCENCE; COLD; IDENTIFICATION; DATABASE	2011	10.1016/j.postharvbio.2010.09.010
Muries, B; Faize, M; Carvajal, M; Martínez-Ballesta, MD	Identification and differential induction of the expression of aquaporins by salinity in broccoli plants	MOLECULAR BIOSYSTEMS		PLASMA-MEMBRANE AQUAPORINS; ROOT WATER TRANSPORT; HYDRAULIC CONDUCTIVITY; FUNCTIONAL-ANALYSIS; ARABIDOPSIS-THALIANA; INTRINSIC PROTEINS; DIVALENT-CATIONS; GENE-EXPRESSION; CHANNEL; STRESS	2011	10.1039/c0mb00285b
Zaimoglu, Z; Koksal, N; Basci, N; Kesici, M; Gulen, H; Budak, F	Antioxidative enzyme activities in Brassica juncea L. and Brassica oleracea L. plants under chromium stress	JOURNAL OF FOOD AGRICULTURE & ENVIRONMENT	Ascorbate peroxidase; chromium; catalase; glutathion reductase; Brassica	OXIDATIVE STRESS; HEAVY-METALS; ULTRASTRUCTURAL-CHANGES; HYDROGEN-PEROXIDE; GROWTH; PHYTOTOXICITY; CHLOROPLASTS; GERMINATION; TOLERANT; CADMIUM	2011
Lee, MJ; Lim, S; Kim, J; Oh, MM	Heat Shock Treatments Induce the Accumulation of Phytochemicals in Kale Sprouts	KOREAN JOURNAL OF HORTICULTURAL SCIENCE & TECHNOLOGY	Brassica oleracea L. var. acephala; glucosinolates; phenolics; phenylalanine ammonia-lyase	ANTIOXIDANT ACTIVITY; SECONDARY METABOLITES; BROCCOLI SPROUTS; PHENOLIC CONTENT; STRESS; PLANTS; TOLERANCE; THERMOTOLERANCE; TEMPERATURE; FLAVONOIDS	2012	10.7235/hort.2012.12094
Wu, HL; Wu, XL; Li, ZH; Duan, LS; Zhang, MC	Physiological Evaluation of Drought Stress Tolerance and Recovery in Cauliflower (Brassica oleracea L.) Seedlings Treated with Methyl Jasmonate and Coronatine	JOURNAL OF PLANT GROWTH REGULATION	Cauliflower; Methyl jasmonate; Coronatine; Drought stress; Antioxidant defense; Photosynthesis	ORYZA-SATIVA L.; WATER-STRESS; PHYTOTOXIN CORONATINE; ARABIDOPSIS-THALIANA; IN-VITRO; ACID; ACCUMULATION; ANTIOXIDANT; ROOTS; PROTECTION	2012	10.1007/s00344-011-9224-x
Zhang, B; Hu, ZL; Zhang, YJ; Li, YL; Zhou, S; Chen, GP	A putative functional MYB transcription factor induced by low temperature regulates anthocyanin biosynthesis in purple kale (Brassica Oleracea var. acephala f. tricolor)	PLANT CELL REPORTS	Anthocyanin; Purple kale; Transcriptional regulation; Low temperature; BoPAP1	RED COLORATION; APPLE SKIN; GENE; PIGMENTATION; ARABIDOPSIS; BIOCHEMISTRY; ACTIVATION; EXPRESSION; SEEDLINGS; FAMILY	2012	10.1007/s00299-011-1162-3
Zaghdoud, C; Alcaraz-López, C; Mota-Cadenas, C; Martínez-Ballesta, MD; Moreno, DA; Ferchichi, A; Carvajal, M	Differential Responses of Two Broccoli (Brassica oleracea L. var Italica) Cultivars to Salinity and Nutritional Quality Improvement	SCIENTIFIC WORLD JOURNAL		ROOT HYDRAULIC CONDUCTIVITY; SALT TOLERANCE; WATER RELATIONS; GLUCOSINOLATE CONTENT; GAS-EXCHANGE; DELTA(1)-PYRROLINE-5-CARBOXYLATE SYNTHETASE; OSMOTIC ADJUSTMENT; PLASMA-MEMBRANE; STRESS; PROLINE	2012	10.1100/2012/291435
Wang, MY; Yuan, FF; Hao, HM; Zhang, YF; Zhao, HX; Guo, AG; Hu, JJ; Zhou, XN; Xie, CG	BolOST1, an ortholog of Open Stomata 1 with alternative splicing products in Brassica oleracea, positively modulates drought responses. in plants	BIOCHEMICAL AND BIOPHYSICAL RESEARCH COMMUNICATIONS	OST1; BolOST1; Drought responses; ABI5; BolABI5; BolABI1	TRITICUM-AESTIVUM L.; ABSCISIC-ACID; PROTEIN-KINASES; SNF1-RELATED KINASE; GENE-EXPRESSION; ANION CHANNEL; OST1; ACTIVATION; IDENTIFICATION; STRESS	2013	10.1016/j.bbrc.2013.11.032
Zhou, S; Hu, ZL; Zhu, MK; Zhang, B; Deng, L; Pan, Y; Chen, GP	Biochemical and molecular analysis of a temperature-sensitive albino mutant in kale named White Dove	PLANT GROWTH REGULATION	Temperature-sensitive; Chlorophyll defect; White kale; Plastid development; Tetrapyrrole biosynthesis; POR	MG-PROTOPORPHYRIN IX; HORDEUM-VULGARE L; CHLOROPHYLL BIOSYNTHESIS; ARABIDOPSIS-THALIANA; DAMAGED DNA; CHLOROPLAST DEVELOPMENT; HIGH-PIGMENT-1 MUTANT; TOMATO HOMOLOG; EXPRESSION; ACCUMULATION	2013	10.1007/s10725-013-9829-0
Zaghdoud, C; Mota-Cadenas, C; Carvajal, M; Muries, B; Ferchichi, A; Martínez-Ballesta, MD	Elevated CO2 alleviates negative effects of salinity on broccoli (Brassica oleracea L. var Italica) plants by modulating water balance through aquaporins abundance	ENVIRONMENTAL AND EXPERIMENTAL BOTANY	Aquaporins; Brassica oleracea; Elevated CO2; Salinity; Water relations	ATMOSPHERIC CO2; PLASMA-MEMBRANE; HYDRAULIC CONDUCTANCE; STOMATAL DENSITY; MESOPHYLL CONDUCTANCE; OSMOTIC ADJUSTMENT; BARLEY PLANTS; NACL SALINITY; LEAF-AREA; DROUGHT	2013	10.1016/j.envexpbot.2013.07.003
Ku, KM; Juvik, JA	Environmental Stress and Methyl Jasmonate-mediated Changes in Flavonoid Concentrations and Antioxidant Activity in Broccoli Florets and Kale Leaf Tissues	HORTSCIENCE		DIETARY FLAVONOIDS; PHYTOCHEMICAL COMPOSITION; GLUCOSINOLATE CONTENT; PHENOLIC-COMPOUNDS; WATER-STRESS; CANCER-RISK; DNA-DAMAGE; ACID; RADIATION; SPROUTS	2013	10.21273/HORTSCI.48.8.996
Park, HJ; Jung, WY; Lee, SS; Song, JH; Kwon, SY; Kim, H; Kim, C; Ahn, JC; Cho, HS	Use of Heat Stress Responsive Gene Expression Levels for Early Selection of Heat Tolerant Cabbage (Brassica oleracea L.)	INTERNATIONAL JOURNAL OF MOLECULAR SCIENCES	heat shock proteins; heat shock transcription factors; heat tolerance; Hsp70; GRAS; cabbage breeding; early selection	SHOCK TRANSCRIPTION FACTORS; GENOME-WIDE ANALYSIS; ACQUIRED THERMOTOLERANCE; REGULATED EXPRESSION; MOLECULAR CHAPERONES; SIGNAL-TRANSDUCTION; HIGH-TEMPERATURE; PROTEINS; ARABIDOPSIS; FAMILY	2013	10.3390/ijms140611871
Batool, A; Ashraf, M; Akram, NA; Al-Qurainy, F	Salt-induced changes in the growth, key physicochemical and biochemical parameters, enzyme activities, and levels of non-enzymatic anti-oxidants in cauliflower (Brassica oleracea L.)	JOURNAL OF HORTICULTURAL SCIENCE & BIOTECHNOLOGY		HELIANTHUS-ANNUUS L.; EXOGENOUS APPLICATION; SELECTION CRITERIA; INDUCED MODULATION; FOLIAR APPLICATION; PROLINE CONTENT; ASCORBIC-ACID; TOLERANCE; PLANTS; STRESS	2013	10.1080/14620316.2013.11512961
Guo, RF; Yuan, GF; Wang, QM	Effect of NaCl treatments on glucosinolate metabolism in broccoli sprouts	JOURNAL OF ZHEJIANG UNIVERSITY-SCIENCE B	Glucosinolates; Brassica oleracea; Sulforaphane; Myrosinase; NaCl	COOKING METHODS; SALT STRESS; MYROSINASE; INDUCTION; SULFORAPHANE; TEMPERATURE; EXPRESSION; STABILITY; PHENOLICS; ENZYMES	2013	10.1631/jzus.B1200096
Rodríguez-Hernández, MD; Moreno, DA; Carvajal, M; Ballesta, MDM	Interactive effects of boron and NaCl stress on water and nutrient transport in two broccoli cultivars	FUNCTIONAL PLANT BIOLOGY	hydraulic conductivity; mineral analysis; phenolic compounds; plasma membrane proteins; salinity	CHANNEL-MEDIATED TRANSPORT; ANTIOXIDANT ACTIVITY; EXCESS BORON; BORIC-ACID; PHENOLIC METABOLISM; SALINITYS INFLUENCE; SALICYLIC-ACID; AQUAPORINS; TOXICITY; GROWTH	2013	10.1071/FP12314
Ludwikow, A; Babula-Skowronska, D; Szczepaniak, M; Belter, N; Dominiak, E; Sadowski, J	Expression profiles and genomic organisation of group A protein phosphatase 2C genes in Brassica oleracea	ANNALS OF APPLIED BIOLOGY	ABA signalling; Brassica oleracea; chromosomal mapping; drought; gene expression; genetic markers; PP2C group A	ARABIDOPSIS-THALIANA; SIGNAL-TRANSDUCTION; ABIOTIC STRESS; KINASES; COLD; IDENTIFICATION; SEGMENTS; DROUGHT; CALCIUM; RICE	2013	10.1111/aab.12039
Wojciechowska, R; Hanus-Fajerska, EJ; Kolton, A; Kaminska, I; Grabowska, A; Kunicki, E	The effect of seedling chilling on glutathione content, catalase and peroxidase activity in Brassica oleracea L. var. italica	ACTA SOCIETATIS BOTANICORUM POLONIAE	broccoli; Brassica oleracea L. var. italica; chilling stress; development stage	ANTIOXIDANT ENZYMES; OXIDATIVE STRESS; TEMPERATURE; CUCUMBER; BROCCOLI	2013	10.5586/asbp.2013.020
Rodríguez-Hernández, MD; Moreno, DA; Carvajal, M; Martínez-Ballesta, MD	Genotype Influences Sulfur Metabolism in Broccoli (Brassica oleracea L.) Under Elevated CO2 and NaCl Stress	PLANT AND CELL PHYSIOLOGY	Brassica oleracea; Elevated [CO2]; Glucosinolates; Myrosinase; Salinity	CYTOSOLIC O-ACETYLSERINE(THIOL)LYASE GENE; CARBON-DIOXIDE ENRICHMENT; SYNTHASE PROTEIN COMPLEX; GLUCOSINOLATE CONTENT; ARABIDOPSIS-THALIANA; ATMOSPHERIC CO2; SERINE ACETYLTRANSFERASE; SALINITY TOLERANCE; CYSTEINE SYNTHASE; ATP-SULFURYLASE	2014	10.1093/pcp/pcu130
Rybarczyk-Plonska, A; Hansen, MK; Wold, AB; Hagen, SF; Borge, GIA; Bengtsson, GB	Vitamin C in broccoli (Brassica oleracea L. var. italica) flower buds as affected by postharvest light, UV-B irradiation and temperature	POSTHARVEST BIOLOGY AND TECHNOLOGY	Vitamin C; L-Ascorbic acid/L-dehydroascorbic acid ratio; Broccoli; Storage; Light treatment; UV-B irradiation	CRUCIFEROUS VEGETABLES INTAKE; ASCORBIC-ACID; REFRIGERATED STORAGE; OXIDATIVE STRESS; ANTIOXIDANT CAPACITY; PHENOLIC-COMPOUNDS; HEALTH-PROMOTION; SHELF-LIFE; QUALITY; PLANT	2014	10.1016/j.postharvbio.2014.06.017
Barrameda-Medina, Y; Montesinos-Pereira, D; Romero, L; Blasco, B; Ruiz, JM	Role of GSH homeostasis under Zn toxicity in plants with different Zn tolerance	PLANT SCIENCE	Glutathione; Zinc; Horticultural plants; Tolerance	INDUCED OXIDATIVE STRESS; THLASPI-CAERULESCENS; ANTIOXIDANT ENZYMES; HYDROGEN-PEROXIDE; SEDUM-ALFREDII; ASCORBIC-ACID; HEAVY-METALS; CELLULAR COMPARTMENTATION; PHYTOCHELATIN SYNTHESIS; CERATOPHYLLUM-DEMERSUM	2014	10.1016/j.plantsci.2014.07.010
Kalisz, A; Sekara, A; Cebula, S; Grabowska, A; Kunicki, E	Impact of low-temperature transplant treatment on yield and quality of cauliflower curds in late spring production	SCIENTIA HORTICULTURAE	Acclimation; Brassica oleracea L var. botrytis; Curds quality; Low, Non-freezing temperature; Yield	CHILLING TOLERANCE; COLD-ACCLIMATION; STRESS; SEEDLINGS; INITIATION; GROWTH	2014	10.1016/j.scienta.2014.07.003
Tian, YH; Tian, YM; Luo, XJ; Zhou, T; Huang, ZP; Liu, Y; Qiu, YH; Hou, B; Sun, D; Deng, HY; Qian, S; Yao, KT	Identification and characterization of microRNAs related to salt stress in broccoli, using high-throughput sequencing and bioinformatics analysis	BMC PLANT BIOLOGY	Broccoli; Salt stress; High-throughput sequencing; microRNA	ARABIDOPSIS-THALIANA; PLANT MICRORNAS; SMALL RNAS; SIRNA BIOGENESIS; RT-PCR; EXPRESSION; GENES; MIRNAS; RESPONSES; DIVERSE	2014	10.1186/s12870-014-0226-2
Sierra, AD; Angers, P; Michaud, D; Forney, CF; Arul, J	Glucosinolates Are Enhanced by Controlled Application of Abiotic Stresses in Broccoli (Brassica oleracea var. Italica) during Postharvest Storage	HORTSCIENCE			2014
Thamilarasan, SK; Park, JI; Jung, HJ; Ahmed, NU; Nou, IS	Transcriptomic Analysis of Cold Stress-responsive Genes in Brassica oleracea	HORTSCIENCE			2014
Rihan, H; Al-Issawi, M; Al Shamari, M; Woldie, WA; Kiernan, M; Fuller, MP	The effect of molybdenum on the molecular control of cold tolerance in cauliflower (Brassica oleracea var. botrytis) artificial seeds	PLANT CELL TISSUE AND ORGAN CULTURE	Molybdenum; Curd; Microshoots; Abiotic stress; Dehydrins; CBF	DEHYDRIN-LIKE PROTEINS; CBF TRANSCRIPTION FACTORS; ALDEHYDE OXIDASE GENES; LOW-TEMPERATURE; ARABIDOPSIS-THALIANA; FREEZING TOLERANCE; XANTHINE DEHYDROGENASE; FUNCTIONAL-ANALYSIS; STRESS TOLERANCE; FROST TOLERANCE	2014	10.1007/s11240-014-0475-7
Neugart, S; Fiol, M; Schreiner, M; Rohn, S; Zrenner, R; Kroh, LW; Krumbein, A	Interaction of Moderate UV-B Exposure and Temperature on the Formation of Structurally Different Flavonol Glycosides and Hydroxycinnamic Acid Derivatives in Kale (Brassica oleracea var. sabellica)	JOURNAL OF AGRICULTURAL AND FOOD CHEMISTRY	Brassica oleracea; UV-B; flavonoids; flavonol glycosides; hydroxycinnamic acids; flavonol 3 '-hydroxylase	ULTRAVIOLET-RADIATION; ANTIOXIDANT ACTIVITY; ACCUMULATION; STRESS; LIGHT; IDENTIFICATION; IRRADIATION; EXPRESSION; INDUCTION; PHENOLICS	2014	10.1021/jf4054066
Martínez-Ballesta, MD; Muries, B; Moreno, DA; Dominguez-Perles, R; García-Viguera, C; Carvajal, M	Involvement of a glucosinolate (sinigrin) in the regulation of water transport in Brassica oleracea grown under salt stress	PHYSIOLOGIA PLANTARUM		PLASMA-MEMBRANE AQUAPORINS; ROOT HYDRAULIC CONDUCTANCE; BROCCOLI CULTIVARS; ARABIDOPSIS ROOTS; PLANT AQUAPORINS; FOOD-PRODUCTION; EXPRESSION; NUTRIENT; SULFUR; ISOTHIOCYANATES	2014	10.1111/ppl.12082
Kalisz, A; Cebula, S; Kunicki, E; Gil, J; Sekara, A; Grabowska, A	EFFECT OF CHILLING STRESS BEFORE TRANSPLANTING ON MORPHOLOGICAL PARAMETERS OF BROCCOLI HEADS	ACTA SCIENTIARUM POLONORUM-HORTORUM CULTUS	Brassica oleracea var. italica; chilling; bud development; head weight	COLD TEMPERATURE STRESS; GROWTH AAD YIELD; DEVELOPMENTAL CONSEQUENCES; INITIATION; INFLORESCENCE; SYSTEM	2014
Kaymak, HC	SEED FATTY ACID PROFILES: POTENTIAL RELATIONS BETWEEN SEED GERMINATION UNDER TEMPERATURE STRESS IN SELECTED VEGETABLE SPECIES	ACTA SCIENTIARUM POLONORUM-HORTORUM CULTUS	fatty acids; pepper; eggplant; radish; cabbage; seed germination	CAPSICUM-ANNUUM L.; OIL CONTENT	2014
Lopes, KP; do Nascimento, MDR; Barbosa, RCA; Costa, CC	Salinity in the germination of Brassicas oleracea L. var. italica	SEMINA-CIENCIAS AGRARIAS	Brassica oleracea var. italica; osmotic potential; vigor	SALT TOLERANCE	2014	10.5433/1679-0359.2014v35n5p2251
Raseetha, S; Oey, I; Burritt, D; Hamid, N	Monitoring colour, volatiles in the headspace and enzyme activity to assess the quality of broccoli florets (Brassica oleracea L. italica cv. Bellstar and Legacy) during postharvest storage	INTERNATIONAL JOURNAL OF FOOD SCIENCE AND TECHNOLOGY	Ascorbic acid oxidase; broccoli; lipoxygenase; methanol; peroxidase; storage	REACTION-MASS-SPECTROMETRY; LEAST-SQUARES REGRESSION; PTR-MS; ORGANIC-COMPOUNDS; VARIABLE SELECTION; DEFENSE RESPONSES; OXIDATIVE STRESS; RAPID DETECTION; AROMA COMPOUNDS; ASCORBIC-ACID	2014	10.1111/ijfs.12447
Chen, CC; Fu, SF; Norikazu, M; Yang, YW; Liu, YJ; Ikeo, K; Gojobori, T; Huang, HJ	Comparative miRNAs analysis of Two contrasting broccoli inbred lines with divergent head-forming capacity under temperature stress	BMC GENOMICS	Broccoli; Deep sequencing; Genotype; Head-forming capacity; High temperature; MicroRNA	GENE-EXPRESSION; ARABIDOPSIS-THALIANA; FLOWERING-TIME; GENOME-WIDE; MICRORNAS; RNA; IDENTIFICATION; PROTEINS; TOLERANCE; STABILITY	2015	10.1186/s12864-015-2201-1
Lee, JH; Oh, MM	Short-term Low Temperature Increases Phenolic Antioxidant Levels in Kale	HORTICULTURE ENVIRONMENT AND BIOTECHNOLOGY	Brassica oleracea var. acephala; chlorophyll fluorescence ratio; individual phenolic compounds; phenylalanine ammonia-lyase; phytochemicals; reactive oxygen species	OXIDATIVE STRESS; TOLERANCE; ACCUMULATION; MECHANISMS; GROWTH; PHYTOCHEMICALS; ADAPTATION; BETAINE; INDUCE; SYSTEM	2015	10.1007/s13580-015-0056-7
Kalisz, A; Sekara, A; Grabowska, A; Cebula, S; Kunicki, E	The Effect of Chilling Stress at Transplant Stage on Broccoli Development and Yield with Elements of Modeling	JOURNAL OF PLANT GROWTH REGULATION	Brassica oleracea L. var. italica; Plant development; Regression models; Stress memory; Transplant chilling; Yield	TEMPERATURE STRESS; COLD-ACCLIMATION; GROWTH; PLANTS; TOLERANCE; PHOTOSYNTHESIS; SEEDLINGS	2015	10.1007/s00344-015-9488-7
Ali, S; Shahbaz, M; Shahzad, AN; Khan, HAA; Anees, M; Haider, MS; Fatima, A	Impact of copper toxicity on stone-head cabbage (Brassica oleracea var. capitata) in hydroponics	PEERJ	Leaf chlorosis; Nutrient uptake; Non-protein thiol; Cu contamination; Biomass; Sulfur; Brassica; Copper; Thiols; Hydroponics; Toxicity; Cabbage	SULFATE TRANSPORTERS; SULFUR METABOLISM; APS REDUCTASE; IN-VIVO; METALS; PLANTS; EXPRESSION; NUTRITION; EXPOSURE; GROWTH	2015	10.7717/peerj.1119
Topcu, Y; Dogan, A; Kasimoglu, Z; Sahin-Nadeem, H; Polat, E; Erkan, M	The effects of UV radiation during the vegetative period on antioxidant compounds and postharvest quality of broccoli (Brassica oleracea L.)	PLANT PHYSIOLOGY AND BIOCHEMISTRY	Broccoli; Brassica oleracea; UV radiation; MAP; Storage; Quality	B IRRADIATION; PHENOLIC CONTENTS; ACCUMULATION; CHLOROPHYLL; RESPONSES; LIGHT; METABOLISM; STRESSES; HEALTH; GROWTH	2015	10.1016/j.plaphy.2015.02.016
Lin, HH; Lin, KH; Chen, SC; Shen, YH; Lo, HF	Proteomic analysis of broccoli (Brassica oleracea) under high temperature and waterlogging stresses	BOTANICAL STUDIES	Ribulose bisphosphate carboxylase; Broccoli; Heat and waterlogging stresses; Differentially expressed proteins	RIBOSOME-ASSOCIATED PROTEIN; TOLERANCE; GENE; ARABIDOPSIS; RUBISCO; EXPRESSION; DROUGHT; CYTOKININ; OXYGEN; COLD	2015	10.1186/s40529-015-0098-2
Paradisone, V; Barrameda-Medina, Y; Montesinos-Pereira, D; Romero, L; Esposito, S; Ruiz, JM	Roles of some nitrogenous compounds protectors in the resistance to zinc toxicity in Lactuca sativa cv. Phillipus and Brassica oleracea cv. Bronco	ACTA PHYSIOLOGIAE PLANTARUM	Proline; Glycine betaine; c-Aminobutyric acid; Zn toxicity; Stress tolerance	INDUCED OXIDATIVE STRESS; PROLINE ACCUMULATION; ABIOTIC STRESS; HEAVY-METALS; TOLERANCE; PLANTS; COMPARTMENTATION; ENHANCEMENT; METABOLISM; RESPONSES	2015	10.1007/s11738-015-1893-9
Rodríguez, VM; Soengas, P; Alonso-Villaverde, V; Sotelo, T; Cartea, ME; Velasco, P	Effect of temperature stress on the early vegetative development of Brassica oleracea L.	BMC PLANT BIOLOGY	Brassica; Physiology; Photosynthesis; Thermal stress	CHLOROPHYLL FLUORESCENCE RISE; PHOTOSYSTEM-II; HYDRAULIC CONDUCTANCE; ACTIVATION STATE; CO2 ASSIMILATION; HEAT-SHOCK; PLANTS; COLD; CYTOSKELETON; GROWTH	2015	10.1186/s12870-015-0535-0
Jiang, JB; Steven, MD; He, RY; Chen, YH; Du, PJ; Quo, HQ	Identifying the spectral responses of several plant species under CO2 leakage and waterlogging stresses	INTERNATIONAL JOURNAL OF GREENHOUSE GAS CONTROL	Hyperspectral remote sensing; CO2 leakage; Waterlogging; Plant stress; Identification model	REMOTE-SENSING TECHNIQUES; REFLECTANCE RED EDGE; VOSTOK ICE CORE; CARBON-DIOXIDE; ATMOSPHERIC CO2; NATURAL-GAS; ABSORPTION FEATURES; TOMATO PLANTS; WINTER-WHEAT; SOIL	2015	10.1016/j.ijggc.2015.01.016
Sinha, P; Shukla, AK; Sharma, YK	Amelioration of Heavy-Metal Toxicity in Cauliflower by Application of Salicylic Acid	COMMUNICATIONS IN SOIL SCIENCE AND PLANT ANALYSIS	salicylic acid; oxidative stress; heavy-metal stress; Antioxidants; cauliflower (Brassica oleracea var. botrytis L.)	SUPEROXIDE-DISMUTASE; CADMIUM TOXICITY; OXIDATIVE STRESS; MATURING WHEAT; SEEDLINGS; ANTIOXIDANTS; ACCUMULATION; TOLERANCE; PROLINE; NICKEL	2015	10.1080/00103624.2015.1033543
Rurek, M; Woyda-Ploszczyca, AM; Jarmuszkiewicz, W	Biogenesis of mitochondria in cauliflower (Brassica oleracea var. botrytis) curds subjected to temperature stress and recovery involves regulation of the complexome, respiratory chain activity, organellar translation and ultrastructure	BIOCHIMICA ET BIOPHYSICA ACTA-BIOENERGETICS	Cold stress; Heat stress; DIGE; Mitochondrial biogenesis; Respiratory chain activity; Mitochondrial ultrastructure	POLYACRYLAMIDE-GEL ELECTROPHORESIS; ELECTRON-TRANSPORT CHAIN; PROTEIN-PROTEIN INTERACTIONS; HIGHER-PLANT MITOCHONDRIA; CHEMICAL CROSS-LINKING; HEAT-SHOCK PROTEINS; ARABIDOPSIS-THALIANA; ALTERNATIVE OXIDASE; ATP SYNTHASE; OXIDATIVE-PHOSPHORYLATION	2015	10.1016/j.bbabio.2015.01.005
Weldegergis, BT; Zhu, F; Poelman, EH; Dicke, M	Drought stress affects plant metabolites and herbivore preference but not host location by its parasitoids	OECOLOGIA	Cabbage; Herbivory; Parasitoids; Drought; Metabolites	VOLATILE EMISSIONS; WATER-STRESS; ABIOTIC FACTORS; OVIPOSITION; GENES; BIOSYNTHESIS; CONSEQUENCES; LEPIDOPTERA; COMPLEXITY; EXPRESSION	2015	10.1007/s00442-014-3129-x
Ahmed, NU; Jung, HJ; Park, JI; Cho, YG; Hur, Y; Nou, IS	Identification and expression analysis of cold and freezing stress responsive genes of Brassica oleracea	GENE	Brassica oleracea; Cold and freezing stress; Expression; Microarray	LENGTH CDNA MICROARRAY; ARABIDOPSIS-THALIANA; TRANSCRIPTIONAL ACTIVATOR; CIRCADIAN CLOCK; LOW-TEMPERATURE; DROUGHT; ACCLIMATION; SALINITY; NORMALIZATION; TOLERANCE	2015	10.1016/j.gene.2014.10.050
Wu, X; Li, D; Wang, J; Shi, J; Li, R; Zhao, B; Ren, S; Guo, YD	Cloning and characterization of a cabbage BoAOS gene with enhanced drought tolerance	NEW ZEALAND JOURNAL OF CROP AND HORTICULTURAL SCIENCE	gene expression; drought tolerance; jasmonic acid; allene oxide synthase; Brassica oleracea	ALLENE OXIDE SYNTHASE; JASMONIC ACID BIOSYNTHESIS; METHYL JASMONATE; ARABIDOPSIS-THALIANA; SIGNAL-TRANSDUCTION; TRANSGENIC TOBACCO; EXPRESSION; DEFENSE; TOMATO; OVEREXPRESSION	2015	10.1080/01140671.2014.940982
Kim, YW; Jung, HJ; Park, JI; Hur, Y; Nou, IS	Response of NBS encoding resistance genes linked to both heat and fungal stress in Brassica oleracea	PLANT PHYSIOLOGY AND BIOCHEMISTRY	TIR-NBS-LRR (TNL) class families; Abiotic and biotic stress; RNA-seq; qRT-PCR; Fusarium oxysporum; Brassica oleracea	HIGH-TEMPERATURE STRESS; GENOMICS DATABASE; ABIOTIC STRESS; PLANT; ARABIDOPSIS; EXPRESSION; CROSSTALK; PROTEINS	2015	10.1016/j.plaphy.2014.11.009
Zaghdoud, C; Carvajal, M; Ferchichi, A; Martínez-Ballesta, MD	Water balance and N-metabolism in broccoli (Brassica oleracea L. var. Italica) plants depending on nitrogen source under salt stress and elevated CO2	SCIENCE OF THE TOTAL ENVIRONMENT	Abiotic stress; Ammonium assimilation; Brassica oleracea; N fertilization; Nitrate reduction; Water relations	ROOT HYDRAULIC CONDUCTANCE; CARBON-DIOXIDE; AMMONIUM ASSIMILATION; NUTRIENT DEFICIENCY; SALINITY TOLERANCE; NITRATE REDUCTASE; NACL SALINITY; BEAN-PLANTS; GROWTH; GLUTAMATE	2016	10.1016/j.scitotenv.2016.07.048
Chakraborty, K; Bose, J; Shabala, L; Eyles, A; Shabala, S	Evaluating relative contribution of osmotolerance and tissue tolerance mechanisms toward salinity stress tolerance in three Brassica species	PHYSIOLOGIA PLANTARUM		SALT TOLERANCE; ION FLUXES; CHLOROPHYLL FLUORESCENCE; ANTIOXIDANT DEFENSE; PHOTOSYNTHETIC RATE; K+/NA+ HOMEOSTASIS; HYDROXYL RADICALS; LEAF MESOPHYLL; PHOTOSYSTEM-II; NA+	2016	10.1111/ppl.12447
Mei, JQ; Ding, YJ; Li, YH; Tong, CB; Du, H; Yu, Y; Wan, HF; Xiong, Q; Yu, JY; Liu, SY; Li, JN; Qian, W	Transcriptomic comparison between Brassica oleracea and rice (Oryza sativa) reveals diverse modulations on cell death in response to Sclerotinia sclerotiorum	SCIENTIFIC REPORTS		QUANTITATIVE TRAIT LOCI; ENHANCES RESISTANCE; STRESS RESPONSES; GENE-EXPRESSION; NAPUS L.; FUNGAL PATHOGENS; OXIDATIVE BURST; NADPH OXIDASE; OILSEED RAPE; SALT-STRESS	2016	10.1038/srep33706
Zhu, ZS; Sun, BM; Xu, XX; Chen, H; Zou, LF; Chen, GJ; Cao, BH; Chen, CM; Lei, JJ	Overexpression of AtEDT1/HDG11 in Chinese Kale (Brassica oleracea var. alboglabra) Enhances Drought and Osmotic Stress Tolerance	FRONTIERS IN PLANT SCIENCE	AtEDTIIHDG11; drought; osmotic stress; abscisic acid; auxin; signaling response	ROOT-SYSTEM ARCHITECTURE; ARABIDOPSIS ERECTA GENE; TRANSCRIPTION FACTOR; SIGNAL-TRANSDUCTION; IMPROVES DROUGHT; STOMATAL DENSITY; SALT TOLERANCE; ABSCISIC-ACID; INFLORESCENCE ARCHITECTURE; ACTIVATED EXPRESSION	2016	10.3389/fpls.2015.01285
Valim, JOS; Teixeira, NC; Santos, NA; Oliveira, MGA; Campos, WG	Drought-induced acclimatization of a fast-growing plant decreases insect performance in leaf-chewing and sap-sucking guilds	ARTHROPOD-PLANT INTERACTIONS	Water stress; Drought stress; Plant quality; Short-lived plants; Specialist herbivores; Plutella xylostella; Brevicoryne brassicae	DIFFERENTIATION BALANCE HYPOTHESIS; WATER-STRESS; BREVICORYNE-BRASSICAE; GLUCOSINOLATE PROFILE; CUTICULAR WAXES; STOMATAL SIZE; RESPONSES; MECHANISMS; APHIDS; NITROGEN	2016	10.1007/s11829-016-9440-1
Vijayakumar, H; Thamilarasan, SK; Shanmugam, A; Natarajan, S; Jung, HJ; Park, JI; Kim, H; Chung, MY; Nou, IS	Glutathione Transferases Superfamily: Cold-Inducible Expression of Distinct GST Genes in Brassica oleracea	INTERNATIONAL JOURNAL OF MOLECULAR SCIENCES	cold; glutathione transferase (GST); Brassica oleracea; contrasting genotypes; tolerance	GENOME-WIDE ANALYSIS; S-TRANSFERASE; TRANSCRIPTION FACTORS; ANTHOCYANIN SEQUESTRATION; FUNCTIONAL DIVERGENCE; FREEZING TOLERANCE; STRESS; FAMILY; ACCLIMATION; REVEALS	2016	10.3390/ijms17081211
Martínez-Ballesta, MC; Zapata, L; Chalbi, N; Carvajal, M	Multiwalled carbon nanotubes enter broccoli cells enhancing growth and water uptake of plants exposed to salinity	JOURNAL OF NANOBIOTECHNOLOGY	Aquaporin; Brassica oleracea; Multiwalled carbon nanotubes; Lipid composition; Root hydraulic conductance; Stomatal conductance	PLASMA-MEMBRANE; LIPID CHANGES; RED SPINACH; AQUAPORINS; TRANSPORT; ROOTS; SALT; STRESS; PHYTOTOXICITY; PROTEINS	2016	10.1186/s12951-016-0199-4
Jiang, M; Liu, QE; Liu, ZN; Li, JZ; He, CM	Over-expression of a WRKY transcription factor gene BoWRKY6 enhances resistance to downy mildew in transgenic broccoli plants	AUSTRALASIAN PLANT PATHOLOGY	Brassica oleracea var. italica; Downy mildew; Over-expression; WRKY transcription factor	DISEASE RESISTANCE; ABIOTIC STRESSES; ARABIDOPSIS; FAMILY; SUPERFAMILY; EVOLUTION; RESPONSES; PATHWAYS; DROUGHT; L.	2016	10.1007/s13313-016-0416-5
Johnson, SN; Lopaticki, G; Barnett, K; Facey, SL; Powell, JR; Hartley, SE	An insect ecosystem engineer alleviates drought stress in plants without increasing plant susceptibility to an above-ground herbivore	FUNCTIONAL ECOLOGY	above-ground-below-ground; Brassica; dung beetle; ecosystem service; global climate change; herbivory; soil	PARACOPRID DUNG BEETLES; SUMMER DROUGHT; CHANGING WORLD; EXPERIMENTATION; SCARABAEIDAE; COLEOPTERA; EARTHWORMS; ORGANISMS; GROWTH; ROOT	2016	10.1111/1365-2435.12582
Kayum, MA; Park, JI; Ahmed, NU; Saha, G; Chung, MY; Kang, JG; Nou, IS	Alfin-like transcription factor family: characterization and expression profiling against stresses in Brassica oleracea	ACTA PHYSIOLOGIAE PLANTARUM	Alfin-like; Abiotic stresses; Biotic stress; Gene expression; Brassica oleracea	WIDE COMPARATIVE-ANALYSIS; DROUGHT STRESS; PROTEIN; SALT; TOLERANCE; RESPONSES; SOFTWARE; PROMOTER; GENES; RICE	2016	10.1007/s11738-016-2139-1
Mukhtar, A; Akram, NA; Aisha, R; Shafiq, S; Ashraf, M	Foliar-applied ascorbic acid enhances antioxidative potential and drought tolerance in cauliflower (Brassica oleracea L. var. Botrytis)	AGROCHIMICA	antioxidants; ascorbic acid; cauliflower; drought stress; proline	WATER-STRESS; ALLEVIATION; PROLINE; GROWTH; PLANTS; MAIZE; WHEAT; ASSAY	2016	10.12871/0021857201624
Shanmugam, A; Thamilarasan, SK; Park, JI; Jung, MY; Nou, IS	Characterization and abiotic stress-responsive expression analysis of SGT1 genes in Brassica oleracea	GENOME	abiotic stress resistance; BolSGT1; Brassica oleracea var. capitata; gene expression	DISEASE RESISTANCE; TRANSCRIPTION FACTORS; ARABIDOPSIS-THALIANA; ESSENTIAL COMPONENT; PLANT IMMUNITY; IDENTIFICATION; ACCUMULATION; REVEALS; PROTEIN; HSP90	2016	10.1139/gen-2015-0128
Kim, Y; Hwang, I; Jung, HJ; Park, JI; Kang, JG; Nou, IS	Genome-Wide Classification and Abiotic Stress-Responsive Expression Profiling of Carotenoid Oxygenase Genes in Brassica rapa and Brassica oleracea	JOURNAL OF PLANT GROWTH REGULATION	Carotenoid oxygenase; Abscisic acid (ABA); Norisoprenoid (apocarotenoid); Strigolactone (SL); Carotenoid cleavage dioxygenase; 9-Cis-epoxycarotenoid dioxygenase; Brassica rapa; Brassica oleracea	ABSCISIC-ACID BIOSYNTHESIS; ARABIDOPSIS-THALIANA; WATER-STRESS; BETA-IONONE; DIOXYGENASE; IDENTIFICATION; STRIGOLACTONE; ACCUMULATION; DROUGHT; FAMILY	2016	10.1007/s00344-015-9520-y
Sanoubar, R; Cellini, A; Veroni, AM; Spinelli, F; Masia, A; Antisari, LV; Orsini, F; Gianquinto, G	Salinity thresholds and genotypic variability of cabbage (Brassica oleracea L.) grown under saline stress	JOURNAL OF THE SCIENCE OF FOOD AND AGRICULTURE	salt stress; water relations; leaf gas exchange parameters; antioxidative enzymes; plant physiology	EARLY SEEDLING GROWTH; SALT TOLERANCE; SUPEROXIDE-DISMUTASE; OXIDATIVE STRESS; GENETIC-ANALYSIS; WATER RELATIONS; TOMATO; ARABIDOPSIS; MECHANISMS; NACL	2016	10.1002/jsfa.7097
Hwang, I; Manoharan, RK; Kang, JG; Chung, MY; Kim, YW; Nou, IS	Genome-Wide Identification and Characterization of bZIP Transcription Factors in Brassica oleracea under Cold Stress	BIOMED RESEARCH INTERNATIONAL		ARABIDOPSIS; REVEALS; FAMILY; ACID; ABA	2016	10.1155/2016/4376598
Jiang, M; Jiang, JJ; He, CM; Guan, M	BROCCOLI PLANTS OVER-EXPRESSING A CYTOSOLIC ASCORBATE PEROXIDASE GENE INCREASE RESISTANCE TO DOWNY MILDEW AND HEAT STRESS	JOURNAL OF PLANT PATHOLOGY	Brassica oleracea var. italica; ascorbate peroxidase; APX; downy mildew; heat stress; over-expression	OXIDATIVE STRESS; TOBACCO PLANTS; TOLERANCE; OXYGEN; OVEREXPRESSION; DROUGHT; CLONING; GROWTH; APX	2016	10.4454/JPP.V98I3.018
Latif, M; Akram, NA; Ashraf, M	Regulation of some biochemical attributes in drought-stressed cauliflower (Brassica oleracea L.) by seed pre-treatment with ascorbic acid	JOURNAL OF HORTICULTURAL SCIENCE & BIOTECHNOLOGY	Brassica oleracea L.; cauliflower; seed treatment; ascorbic acid; drought; superoxide dismutase	ANTIOXIDANT ENZYMES ACTIVITIES; CHLOROPHYLL FLUORESCENCE; LIPID-PEROXIDATION; OSMOTIC ADJUSTMENT; MINERAL NUTRIENTS; OXIDATIVE STRESS; WATER-STRESS; NAPUS L.; PLANTS; TOLERANCE	2016	10.1080/14620316.2015.1117226
Wojciechowska, R; Kalisz, A; Sekara, A; Nosek, M; Cebula, S; Miszalski, Z; Kunicki, E; Grabowska, A	Alterations in Chlorophyll a Fluorescence and Pigments Concentration in the Leaves of Cauliflower and Broccoli Transplants Subjected to Chilling	NOTULAE BOTANICAE HORTI AGROBOTANICI CLUJ-NAPOCA	Brassica crops; carotenoids; chlorophylls; low temperature; F-v/F-m; performance index	PHOTOSYSTEM-II; ARABIDOPSIS-THALIANA; COLD STRESS; PHOTOSYNTHESIS; TEMPERATURE; TOLERANCE; GENOTYPES; PLANTS; GROWTH; YIELD	2016	10.15835/nbha44110251
Hassini, I; Martinez-Ballesta, MC; Boughanmi, N; Moreno, DA; Carvajal, M	Improvement of broccoli sprouts (Brassica oleracea L. var. italica) growth and quality by KCl seed priming and methyl jasmonate under salinity stress	SCIENTIA HORTICULTURAE	Broccoli sprouts; Elicitors; Glucosinolates; Salinity; Water relations; Phenolic compounds; Mineral composition; Seed priming	ROOT HYDRAULIC CONDUCTIVITY; SALT STRESS; GLUCOSINOLATE CONTENT; WATER-BALANCE; ABSCISIC-ACID; AQUAPORINS; PLANTS; GERMINATION; EXPRESSION; MYROSINASE	2017	10.1016/j.scienta.2017.08.030
Beacham, AM; Hand, P; Pink, DAC; Monaghan, JM	Analysis of Brassica oleracea early stage abiotic stress responses reveals tolerance in multiple crop types and for multiple sources of stress	JOURNAL OF THE SCIENCE OF FOOD AND AGRICULTURE	Brassica oleracea; abiotic stress; drought; flood; salinity; heat; cold	EARLY SEEDLING GROWTH; PHYSIOLOGICAL-RESPONSE; HIGH-TEMPERATURE; SALT STRESS; CAPITATA L.; IN-VITRO; CAULIFLOWER; CABBAGE; BROCCOLI; GERMINATION	2017	10.1002/jsfa.8411
Rihan, HZ; Al-Issawi, M; Fuller, MP	Upregulation of CBF/DREB1 and cold tolerance in artificial seeds of cauliflower (Brassica oleracea var. botrytis)	SCIENTIA HORTICULTURAE	CBF/DREB1; Cauliflower; Cold tolerance; Abiotic stress; Artificial seed; Micropropagation	PEACH CBF GENE; TRANSCRIPTION FACTORS; FREEZING TOLERANCE; ABSCISIC-ACID; FROST TOLERANCE; DROUGHT; ACCLIMATION; EXPRESSION; PLANT; STRESS	2017	10.1016/j.scienta.2017.07.017
Kakar, KU; Nawaz, Z; Kakar, K; Ali, E; Almoneafy, AA; Ullah, R; Ren, XL; Shu, QY	Comprehensive genomic analysis of the CNGC gene family in Brassica oleracea: novel insights into synteny, structures, and transcript profiles	BMC GENOMICS	Abiotic and biotic stress; Ion channels; CNGC; Expression pattern; Brassica oleracea; Evolution; RNA-seq; qRT-PCR analysis	NUCLEOTIDE-GATED CHANNEL; WIDE IDENTIFICATION; SIGNAL-TRANSDUCTION; FUNCTIONAL ANALYSES; PLASMA-MEMBRANE; NITRIC-OXIDE; ARABIDOPSIS; EXPRESSION; PROTEINS; GROWTH	2017	10.1186/s12864-017-4244-y
Shanmugam, A; Robin, AHK; Thamilarasan, SK; Vijayakumar, H; Natarajan, S; Kim, HT; Park, JI; Nou, IS	Genome-wide characterization and stress-responsive expression profiling of MCM genes in Brassica oleracea and Brassica rapa	JOURNAL OF PLANT BIOLOGY	Abiotic stress; Brassica crops; Hydroxyurea (HU); Phylogenetic tree; Replication stress; Structure of MCM(2-7)	DNA-REPLICATION STRESS; SINGLE SUBUNIT; PROTEINS; COMPLEX; IDENTIFICATION; MAINTENANCE; CHECKPOINT; HELICASE; INSTABILITY; EVOLUTION	2017	10.1007/s12374-017-0105-0
Jiang, M; Jiang, JJ; Miao, LX; He, CM	Over-expression of a C3H-type zinc finger gene contributes to salt stress tolerance in transgenic broccoli plants	PLANT CELL TISSUE AND ORGAN CULTURE	Brassica oleracea var. italica; C3H-type zinc finger; Salt stress; BoC3H; Over-expression	GENOME-WIDE ANALYSIS; COMPREHENSIVE ANALYSIS; SUPEROXIDE-DISMUTASE; CONFERS RESISTANCE; PROTEIN; RESPONSES; FAMILY; ARABIDOPSIS; DROUGHT; GROWTH	2017	10.1007/s11240-017-1218-3
Li, H; Wang, Y; Wu, M; Li, LH; Li, C; Han, ZP; Yuan, JY; Chen, CB; Song, WQ; Wang, CG	Genome-Wide Identification of AP2/ERF Transcription Factors in Cauliflower and Expression Profiling of the ERF Family under Salt and Drought Stresses	FRONTIERS IN PLANT SCIENCE	AP2/ERF transcription factor (TFs); cauliflower (Brassica oleracea L. var. botrytis); salt stress; drought stress; expression profiling	RESPONSIVE GENE-EXPRESSION; ELEMENT-BINDING FACTORS; FUNCTIONAL-ANALYSIS; BRASSICA-RAPA; FACTOR SUPERFAMILY; ARABIDOPSIS; MOTIF; OVEREXPRESSION; REPRESSORS; CYTOKININ	2017	10.3389/fpls.2017.00946
Li, DH; Shen, FJ; Li, HY; Li, W	Kale BoRACK1 is involved in the plant response to salt stress and Peronospora brassicae Gaumann	JOURNAL OF PLANT PHYSIOLOGY	Brassica oleracea; RACK1; Salt stress; Disease resistance	SCAFFOLDING PROTEIN; RACK1 EXPRESSION; PR-1 PROTEINS; WD-REPEAT; RECEPTOR; GENE; ARABIDOPSIS; TOLERANCE; DEGRADATION; ABA	2017	10.1016/j.jplph.2017.03.014
Nozawa, K; Kawagishi, Y; Kawabe, A; Sato, M; Masuta, Y; Kato, A; Ito, H	Epigenetic Regulation of a Heat-Activated Retrotransposon in Cruciferous Vegetables	EPIGENOMES	Heat stress; cruciferae; ONSEN; retrotransposon	TRANSPOSABLE ELEMENTS; EVOLUTION; GENETICS; STRESS	2017	10.3390/epigenomes1010007
Seidel, SJ; Werisch, S; Schütze, N; Laber, H	Impact of irrigation on plant growth and development of white cabbage	AGRICULTURAL WATER MANAGEMENT	Irrigation scheduling; Horticulture; Brassica oleracea; Stomatal conductance; Soil water potential	WATER PRODUCTIVITY; NITROGEN UPTAKE; USE EFFICIENCY; VAR. CAPITATA; YIELD; RESPONSES; CROPS	2017	10.1016/j.agwat.2017.03.011
Liu, DM; Tang, J; Liu, ZZ; Dong, X; Zhuang, M; Zhang, YY; Lv, HH; Sun, PT; Liu, YM; Li, ZS; Ye, ZBA; Fang, ZY; Yang, LM	Fine mapping of BoGL1, a gene controlling the glossy green trait in cabbage (Brassica oleracea L. Var. capitata)	MOLECULAR BREEDING	Cabbage; Glossy green character; Cuticular wax; Fine mapping	CUTICULAR WAX BIOSYNTHESIS; ARABIDOPSIS-THALIANA; CLONING; EXPORT; ACCUMULATION; MEMBRANE; ENCODES; STRESS	2017	10.1007/s11032-017-0674-0
Giuffrida, F; Cassaniti, C; Malvuccio, A; Leonardi, C	Effects of salt stress imposed during two growth phases on cauliflower production and quality	JOURNAL OF THE SCIENCE OF FOOD AND AGRICULTURE	salinity; growth stages; Brassica oleracea; yield; qualitative characteristics; glucosinolates	PHYSIOLOGICAL-RESPONSE; GLUCOSINOLATE CONTENT; MINERAL-COMPOSITION; BRUSSELS-SPROUTS; WATER RELATIONS; NACL SALINITY; GAS-EXCHANGE; BROCCOLI; TOLERANCE; TOMATO	2017	10.1002/jsfa.7900
Branham, SE; Stansell, ZJ; Couillard, DM; Farnham, MW	Quantitative trait loci mapping of heat tolerance in broccoli (Brassica oleracea var. italica) using genotyping-by-sequencing	THEORETICAL AND APPLIED GENETICS		HIGH-TEMPERATURE; FLOWERING TIME; STRESS; IDENTIFICATION; MAP; EXPRESSION; MICRORNAS; FRAMEWORK; IDENTITY; DENSITY	2017	10.1007/s00122-016-2832-x
Kaluzewicz, A; Krzesinski, W; Spizewski, T; Zaworska, A	Effect of Biostimulants on Several Physiological Characteristics and Chlorophyll Content in Broccoli under Drought Stress and Re-watering	NOTULAE BOTANICAE HORTI AGROBOTANICI CLUJ-NAPOCA	amino acids; Ascophyllum nodosum; Brassica oleracea var. italica; photosynthetic properties; cultivar	NONSTOMATAL LIMITATIONS; PHOTOSYNTHESIS; RESPONSES; PLANTS; L.; GROWTH; FLUORESCENCE; ACCLIMATION; CONDUCTANCE; RECOVERY	2017	10.15835/nbha45110529
Patras, A; Stoleru, V; Filimon, RV; Padureanu, S; Chelariu, EL; Biliaderis, CG	Influence of Sodium and Maturity Stage on the Antioxidant Properties of Cauliflower and Broccoli Sprouts	NOTULAE BOTANICAE HORTI AGROBOTANICI CLUJ-NAPOCA	biofactories of health-promoting compounds; Brassica oleracea; hydroethanolic extract; polyphenolic content; salt stress; sodium chloride; sodium sulphate	PHENOLIC-COMPOUNDS; BIOACTIVE COMPOUNDS; BRASSICA-OLERACEAE; GERMINATION; CAPACITY; SALT; STORAGE; L.	2017	10.15835/nbha45210972
Salachna, P; Piechocki, R; Byczynska, A	PLANT GROWTH OF CURLY KALE UNDER SALINITY STRESS	JOURNAL OF ECOLOGICAL ENGINEERING	sodium chloride; ornamental plants; stomatal conductance; SPAD	SODIUM-CHLORIDE; PHYSIOLOGICAL-RESPONSES; ORNAMENTAL PLANTS; WATER IRRIGATION; SALT TOLERANCE; PHOTOSYNTHESIS; ACCUMULATION; MECHANISMS; FLOWER; CROPS	2017	10.12911/22998993/66247
Sarikamis, G; Çakir, A	INFLUENCE OF SALINITY ON ALIPHATIC AND INDOLE GLUCOSINOLATES IN BROCCOLI (Brassica oleracea var. italica)	APPLIED ECOLOGY AND ENVIRONMENTAL RESEARCH	brassica; stress; salinity; secondary metabolites	ANTIOXIDANT ACTIVITY; SALT TOLERANCE; STRESS; SPROUTS; CULTIVARS; HEALTH; ISOTHIOCYANATES; METABOLISM	2017	10.15666/aeer/1503_17811788
Sahin, U; Ekinci, M; Ors, S; Turan, M; Yildiz, S; Yildirim, E	Effects of individual and combined effects of salinity and drought on physiological, nutritional and biochemical properties of cabbage (Brassica oleracea var. capitata)	SCIENTIA HORTICULTURAE	Abiotic stress; Photosynthesis; Plant growth; Greenhouse experiment	EARLY SEEDLING GROWTH; SALT TOLERANCE; DEFICIT IRRIGATION; OXIDATIVE STRESS; GLYCINE BETAINE; WATER RELATIONS; GAS-EXCHANGE; GERMINATION; LETTUCE; PLANTS	2018	10.1016/j.scienta.2018.06.016
Tortosa, M; Cartea, ME; Rodríguez, VM; Velasco, P	Unraveling the metabolic response of Brassica oleracea exposed to Xanthomonas campestris pv. campestris	JOURNAL OF THE SCIENCE OF FOOD AND AGRICULTURE	Brassica oleracea; Xanthomonas campestris pv; campestris; metabolome; biotic stress; mass spectrometry	FATTY-ACID AMIDES; BLACK ROT; PLANT; RESISTANCE; IDENTIFICATION; ORIGIN; PLASMA; STILL; RACES; KEGG	2018	10.1002/jsfa.8876
Giuffrida, F; Agnello, M; Mauro, RP; Ferrante, A; Leonardi, C	Cultivation under salt stress conditions influences postharvest quality and glucosinolates content of fresh-cut cauliflower	SCIENTIA HORTICULTURAE	Brassica oleracea L. var. botrytis L.; Salinity; Floret; Shelf-life; Polyphenols	ANTIOXIDANT ACTIVITY; SODIUM-CHLORIDE; SHELF-LIFE; BROCCOLI; NUTRIENT; GROWTH; FRUIT; VEGETABLES; SALINITY; BOTRYTIS	2018	10.1016/j.scienta.2018.03.049
Gols, R; van Dam, NM; Reichelt, M; Gershenzon, J; Raaijmakers, CE; Bullock, JM; Harvey, JA	Seasonal and herbivore-induced dynamics of foliar glucosinolates in wild cabbage (Brassica oleracea)	CHEMOECOLOGY	Brassica oleracea; Cabbage; Glucosinolates; Plant defence; Plant insect interactions; Secondary plant metabolites	SECONDARY METABOLITES; CHEMICAL DIVERSITY; PLANT DEFENSE; OILSEED RAPE; POPULATIONS; INDUCTION; SEQUESTRATION; PERFORMANCE; RESISTANCE; CHEMISTRY	2018	10.1007/s00049-018-0258-4
Song, H; Yi, H; Han, CT; Park, JI; Hur, Y	Allelic variation in Brassica oleracea CIRCADIAN CLOCK ASSOCIATED 1 (BoCCA1) is associated with freezing tolerance	HORTICULTURE ENVIRONMENT AND BIOTECHNOLOGY	Brassica oleracea; CCA1; Freezing tolerance; Allelic variation; Molecular markers	ABIOTIC STRESS TOLERANCE; PLANT COLD-ACCLIMATION; CLOCK-ASSOCIATED 1; COPY NUMBER; NATURAL VARIATION; GENES; IDENTIFICATION; EXPRESSION; CCA1; TRANSCRIPTION	2018	10.1007/s13580-018-0045-8
Montesinos-Pereira, D; de la Torre-González, A; Blasco, B; Ruiz, JM	Hydrogen sulphide increase the tolerance to alkalinity stress in cabbage plants (Brassica oleracea L. 'Bronco')	SCIENTIA HORTICULTURAE	Alkaline stress; Antioxidant response; Brassica oleracea L.; Glutathione homeostasis; Hydrogen sulphide	OXIDATIVE STRESS; ANTIOXIDANT SYSTEM; THIOL METABOLISM; SALINITY STRESS; OSMOTIC-STRESS; UP-REGULATION; GLYOXALASE-I; NITRIC-OXIDE; SATIVA L.; GLUTATHIONE	2018	10.1016/j.scienta.2018.03.021
Soengas, P; Rodríguez, VM; Velasco, P; Cartea, ME	Effect of Temperature Stress on Antioxidant Defenses in Brassica oleracea	ACS OMEGA		OXIDATIVE STRESS; RUBISCO ACTIVASE; PHOTOSYNTHESIS; GLUTATHIONE; SENSITIVITY; CULTIVARS; PROTEIN; LIGHT	2018	10.1021/acsomega.8b00242
Rurek, M; Czolpinska, M; Pawlowski, TA; Staszak, AM; Nowak, W; Krzesinski, W; Spizewski, T	Mitochondrial Biogenesis in Diverse Cauliflower Cultivars under Mild and Severe Drought. Impaired Coordination of Selected Transcript and Proteomic Responses, and Regulation of Various Multifunctional Proteins	INTERNATIONAL JOURNAL OF MOLECULAR SCIENCES	dehydrins; 2D PAGE; drought; mitochondrial biogenesis; mitochondrial proteome; plant transcriptome	MANGANESE SUPEROXIDE-DISMUTASE; OLERACEA VAR. BOTRYTIS; WATER-USE EFFICIENCY; 3 LEA PROTEINS; DIFFERENTIAL EXPRESSION; ALTERNATIVE OXIDASE; WHEAT-VARIETIES; NONSTOMATAL LIMITATIONS; ENVIRONMENTAL-STRESSES; MONOCLONAL-ANTIBODIES	2018	10.3390/ijms19041130
Chen, Z; Yang, BF; Hao, ZK; Zhu, JQ; Zhang, Y; Xu, TT	Exogenous Hydrogen Sulfide Ameliorates Seed Germination and Seedling Growth of Cauliflower Under Lead Stress and Its Antioxidant Role	JOURNAL OF PLANT GROWTH REGULATION	Pb stress; H2S; Cauliflower; ROS scavenging; Antioxidant effect	INDUCED HEAT TOLERANCE; OXIDATIVE STRESS; H2O2-METABOLIZING ENZYMES; SUPEROXIDE-DISMUTASE; METAL ACCUMULATION; TRITICUM-AESTIVUM; SALICYLIC-ACID; BRASSICA-NAPUS; TOXICITY; CADMIUM	2018	10.1007/s00344-017-9704-8
Rurek, M; Czolpinska, M; Pawlowski, TA; Krzesinski, W; Spizewski, T	Cold and Heat Stress Diversely Alter Both Cauliflower Respiration and Distinct Mitochondrial Proteins Including OXPHOS Components and Matrix Enzymes	INTERNATIONAL JOURNAL OF MOLECULAR SCIENCES	cold stress; heat stress; stress recovery; mitochondria; proteomics; respiration; Brassica; angiosperms	QUANTITATIVE PROTEOMIC ANALYSIS; LOW-TEMPERATURE RESPONSES; ELECTRON-TRANSPORT CHAIN; OLERACEA VAR. BOTRYTIS; ARABIDOPSIS-THALIANA; ALTERNATIVE OXIDASE; PLANT-MITOCHONDRIA; CHILLING STRESS; SALT STRESS; SHORT-TERM	2018	10.3390/ijms19030877
Kalisz, A; Sekara, A; Smolen, S; Grabowska, A; Gil, J; Cebula, S	Mineral composition of cauliflowers with differently coloured curds modified by the chilling of juvenile plants	SCIENTIA HORTICULTURAE	Brassica oleracea var. botrytis L.; Cultivars; Heavy metals; Low temperature; Macronutrients; Micronutrients; Trace elements	BRASSICA; MOLYBDENUM; CULTIVARS; CALCIUM; STRESS; COLD; METABOLISM; VEGETABLES; TOLERANCE; NUTRITION	2018	10.1016/j.scienta.2018.01.010
Miret, JA; Munné-Bosch, S; Dijkwel, PP	ABA signalling manipulation suppresses senescence of a leafy vegetable stored at room temperature	PLANT BIOTECHNOLOGY JOURNAL	age-related changes; hormonal regulation; leaf senescence; pyrabactin; redox homeostasis; ubiquitin ligase-proteasome system	NAC TRANSCRIPTION FACTOR; ABSCISIC-ACID; GLUCOSINOLATE CONTENT; UBIQUITIN LIGASES; GENE-EXPRESSION; STRESS; PROTEIN; RESPONSES; RNA; INTEGRATION	2018	10.1111/pbi.12793
Rehman, HM; Nawaz, MA; Shah, ZH; Ludwig-Mueller, J; Chung, G; Ahmad, MQ; Yang, SH; Lee, SI	Comparative genomic and transcriptomic analyses of Family-1 UDP glycosyltransferase in three Brassica species and Arabidopsis indicates stress-responsive regulation	SCIENTIFIC REPORTS		ABSCISIC-ACID HOMEOSTASIS; WIDE ANALYSIS; BIOCHEMICAL-CHARACTERIZATION; FUNCTIONAL-CHARACTERIZATION; PLASMODIOPHORA-BRASSICAE; PHYLOGENETIC ANALYSIS; ECTOPIC EXPRESSION; OXIDATIVE STRESS; GLUCOSYLTRANSFERASE; REVEALS	2018	10.1038/s41598-018-19535-3
de la Torre-González, A; Montesinos-Pereira, D; Romero, L; Blasco, B; Ruiz, JM	Analysis of metabolic and nutritional biomarkers in Brassica oleracea L. cv. Bronco plants under alkaline stress	JOURNAL OF HORTICULTURAL SCIENCE & BIOTECHNOLOGY	Alkalinity stress; Brassica oleracea L; proline; phenolic metabolism; osmotic imbalance; oxidative stress	WHEAT SEEDLINGS; TOMATO; SYSTEM; SALT; PHOTOSYNTHESIS; PEROXIDASE; TOLERANCE; RESPONSES; ENZYMES; GROWTH	2018	10.1080/14620316.2017.1364979
Kaluzewicz, A; Baczek-Kwinta, R; Krzesinski, W; Spizewski, T; Zaworska, A	EFFECT OF BIOSTIMULANTS ON CHLOROPHYLL FLUORESCENCE PARAMETERS OF BROCCOLI (Brassica oleracea var. Italica) UNDER DROUGHT STRESS AND REWATERING	ACTA SCIENTIARUM POLONORUM-HORTORUM CULTUS	amino acids; Ascophyllum nodosum filtrate; quantum yield of electron transport; fluorescence quenching; chlorophyll	PHOTOSYNTHETIC CHARACTERISTICS; WATER RELATIONS; O-2 EVOLUTION; PHOTON YIELD; GAS-EXCHANGE; CULTIVARS; LEAVES; WHEAT; RESPONSES; GENOTYPES	2018	10.24326/asphc.2018.1.9
Kaluzewicz, A; Bosiacki, M; Spizewski, T	INFLUENCE OF BIOSTIMULANTS ON THE CONTENT OF MACRO- AND MICRONUTRIENTS IN BROCCOLI PLANTS EXPOSED TO DROUGHT STRESS	JOURNAL OF ELEMENTOLOGY	Brassica oleracea var. italica; Ascophyllum nodosum; nutrients; amino acids; water deficit	WATER-STRESS; AMINO-ACIDS; FOLIAR APPLICATION; GROWTH; YIELD; MAIZE; PHOTOSYNTHESIS; TOLERANCE; EXTRACTS; NITROGEN	2018	10.5601/jelem.2017.22.2.1450
Kiani, S; Babaeianjelodar, N; Bagheri, N; Najafizarrini, H	EFFECT OF MANNITOL STRESS ON MORPHOLOGICAL, BIOCHEMICAL AND POLYPHENOL PARAMETERS IN BROCCOLI SPROUTS (BRASSICA OLERACEA VAR. ITALICA)	APPLIED ECOLOGY AND ENVIRONMENTAL RESEARCH	sulforaphane; DPPH; principal component; flavonoid; malondialdehyde	ROOT-SYSTEM ARCHITECTURE; ANTIOXIDANT; RESPONSES; DROUGHT; ROS	2018	10.15666/aeer/1602_20432058
Lee, SS; Jung, WY; Park, HJ; Lee, A; Kwon, SY; Kim, HS; Cho, HS	Genome-wide Analysis of Alternative Splicing in An Inbred Cabbage (Brassica oleracea L.) Line 'HO' in Response to Heat Stress	CURRENT GENOMICS	Alternative splicing; Cabbage; Heat shock; Heat shock transcription factor; Heat shock protein; Transcriptome	SHOCK TRANSCRIPTION FACTOR; MOLECULAR CHAPERONES; PROTEIN RESPONSE; ARABIDOPSIS; COMPLEXITY; EXPRESSION; LANDSCAPE; PLANTS; GENE; RNA	2018	10.2174/1389202918666170705151901
Madloo, P; Lema, M; Francisco, M; Soengas, P	Changes in glucosinolates content in Brassica oleracea modulate disease severity caused by Xanthomonas campestris pv. campestris	VII INTERNATIONAL SYMPOSIUM ON BRASSICAS	black rot; diseases resistance; secondary metabolites	BIOSYNTHESIS; PROFILES; BACTERIA; PRODUCTS	2018	10.17660/ActaHortic.2018.1202.11
Dawood, MFA; Azooz, MM	Concentration-dependent effects of tungstate on germination, growth, lignification-related enzymes, antioxidants, and reactive oxygen species in broccoli (Brassica oleracea var. italica L.)	ENVIRONMENTAL SCIENCE AND POLLUTION RESEARCH	Antioxidants; Broccoli; Lignification-related enzymes; Membrane damage; Reactive oxygen species; Tungstate	PHENYLALANINE AMMONIA-LYASE; NITRIC-OXIDE; COLORIMETRIC DETERMINATION; BIOCHEMICAL-CONSTITUENTS; METAL ACCUMULATION; HYDROGEN-PEROXIDE; STRESS TOLERANCE; DNA-DAMAGE; TOXICITY; RESPONSES	2019	10.1007/s11356-019-06603-y
Ahmad, W; Ayyub, CM; Shehzad, MA; Ziaf, K; Ijaz, M; Sher, A; Abbas, T; Shafi, J	Supplemental potassium mediates antioxidant metabolism, physiological processes, and osmoregulation to confer salt stress tolerance in cabbage (Brassica oleracea L.)	HORTICULTURE ENVIRONMENT AND BIOTECHNOLOGY	Antioxidants; Chlorophyll; Cabbage; NaCl stress; Potassium	ZEA-MAYS L.; AMINO-ACID; FOLIAR APPLICATION; VEGETATIVE GROWTH; SALINITY STRESS; MAIZE; NACL; PHOTOSYNTHESIS; PROLINE; PLANTS	2019	10.1007/s13580-019-00172-2
Zou, LF; Yu, BW; Ma, XL; Cao, BH; Chen, GJ; Chen, CM; Lei, JJ	Cloning and Expression Analysis of the BocMBF1c Gene Involved in Heat Tolerance in Chinese Kale	INTERNATIONAL JOURNAL OF MOLECULAR SCIENCES	Chinese kale; thermal tolerance; BocMBF1c; expression; localization	MULTIPROTEIN BRIDGING FACTOR; STRESS; OVEREXPRESSION	2019	10.3390/ijms20225637
Dong, X; Ji, JL; Yang, LM; Fang, ZY; Zhuang, M; Zhang, YY; Lv, HH; Wang, Y; Sun, PT; Tang, J; Liu, DM; Liu, YM; Li, ZS	Fine-mapping and transcriptome analysis of BoGL-3, a wax-less gene in cabbage (Brassica oleracea L. var. capitata)	MOLECULAR GENETICS AND GENOMICS	Cabbage; Wax-less; Fine-mapping; RNA-seq	CUTICULAR WAX; ARABIDOPSIS ECERIFERUM1; ALKANE BIOSYNTHESIS; MUTATION; THALIANA; PROMOTER; MUTANTS; ENCODES	2019	10.1007/s00438-019-01577-5
Lee, JH; Kwon, MC; Jung, ES; Lee, CH; Oh, MM	Physiological and Metabolomic Responses of Kale to Combined Chilling and UV-A Treatment	INTERNATIONAL JOURNAL OF MOLECULAR SCIENCES	photosynthetic rate 1; growth 2; stress 3; phenolic compound 4; chlorophyll fluorescence 5	LOW-TEMPERATURE; PHENOLIC-COMPOUNDS; STRESS; PLANTS; GROWTH; ACCUMULATION; ANTIOXIDANTS; OXYGEN; COLD; HOMEOSTASIS	2019	10.3390/ijms20194950
Munawar, A; Akram, NA; Ahmad, A; Ashraf, M	Nitric oxide regulates oxidative defense system, key metabolites and growth of broccoli (Brassica oleracea L.) plants under water limited conditions	SCIENTIA HORTICULTURAE	Broccoli (Brassica oleracea); Drought stress; Nitric oxide; Antioxidants	ASCORBIC-ACID; DROUGHT TOLERANCE; PHYSIOLOGICAL ATTRIBUTES; VITAMIN-C; STRESS; NITROGEN; DAMAGE; ALLEVIATION; INHIBITION; ASSAY	2019	10.1016/j.scienta.2019.04.072
Amaral, LS; Debona, D; Costa, LC; Silva, ALR; Oliveira, JR; Rodrigues, FA	Biochemical insights into basal and induced resistance in cabbage to black rot	JOURNAL OF PHYTOPATHOLOGY	acibenzolar-S-methyl; antioxidant system; Brassica oleracea var; capitata; defence enzymes; Xanthomonas campestris pv; campestris	ACIBENZOLAR-S-METHYL; COMMON BACTERIAL-BLIGHT; DISEASE RESISTANCE; TOMATO SEEDLINGS; SALICYLIC-ACID; CAMPESTRIS; INDUCTION; ENZYMES; LEAF; CHITINASE	2019	10.1111/jph.12808
Kovalikova, Z; Kubes, J; Skalicky, M; Kuchtickova, N; Maskova, L; Tuma, J; Vachova, P; Hejnak, V	Changes in Content of Polyphenols and Ascorbic Acid in Leaves of White Cabbage after Pest Infestation	MOLECULES	Brassica oleracea; Pieris brassicae; Phyllotreta sp; phenolics; ascorbic acid	LIPAPHIS-ERYSIMI KALTENBACH; PLANT DEFENSE; RESPONSES; RESISTANCE; HERBIVORE; APHID; MECHANISMS; COTTON	2019	10.3390/molecules24142622
Podda, A; Pollastri, S; Bartolini, P; Pisuttu, C; Pellegrini, E; Nali, C; Cencetti, G; Michelozzi, M; Frassinetti, S; Giorgetti, L; Fineschi, S; Del Carratore, R; Maserti, B	Drought stress modulates secondary metabolites in Brassica oleracea L. convar. acephala (DC) Alef, var. sabellica L.	JOURNAL OF THE SCIENCE OF FOOD AND AGRICULTURE	curly kale; drought; phytol; trans-hexenal; tocopherols	PHENOLIC-COMPOUNDS; WATER DEFICITS; PLANT-PRODUCTS; TOCOPHEROL; ACCUMULATION; ANTIOXIDANT; OFFICINALIS; ISOTHIOCYANATES; TEMPERATURE; TOLERANCE	2019	10.1002/jsfa.9816
Geraci, A; Inzerillo, S; Oddo, E	Physio-morphological traits and drought stress responses in three wild Mediterranean taxa of Brassicaceae	ACTA PHYSIOLOGIAE PLANTARUM	Crop wild relatives; Sicily; Leaf water potential; Stomatal conductance; LMA; SPI	TURGOR LOSS POINT; OSMOTIC ADJUSTMENT; WATER RELATIONS; ELEVATED CO2; SEED YIELD; HYDRAULIC CONDUCTANCE; FUNCTIONAL TRAITS; GENETIC DIVERSITY; SALT TOLERANCE; PLANT	2019	10.1007/s11738-019-2899-5
Linic, I; Samec, D; Grúz, J; Bok, VV; Strnad, M; Salopek-Sondi, B	Involvement of Phenolic Acids in Short-Term Adaptation to Salinity Stress is Species-Specific among Brassicaceae	PLANTS-BASEL	Brassica crops; carotenoids; glucosinolates; polyphenols; salinity stress; seedlings; phenolic acids; tolerance	ANTIOXIDANT ACTIVITY; SALT STRESS; HYDROXYCINNAMIC ACIDS; WHITE CABBAGE; TOLERANCE; L.; ACCUMULATION; FOOD; BIOAVAILABILITY; DERIVATIVES	2019	10.3390/plants8060155
Santos, LS; Maximiano, MR; Megias, E; Pappas, M; Ribeiro, SG; Mehta, A	Quantitative expression of microRNAs in Brassica oleracea infected with Xanthomonas campestris pv. campestris	MOLECULAR BIOLOGY REPORTS	Black rot disease; MicroRNAs; RT-qPCR; Northern blot; Biomarkers	PLANT MICRORNAS; STRESS; RNAS; RESISTANCE; PATHOVARS; PLAYERS; GENOME; MIR156	2019	10.1007/s11033-019-04779-7
Jiang, M; Ye, ZH; Zhang, HJ; Miao, LX	Broccoli Plants Over-expressing an ERF Transcription Factor Gene BoERF1 Facilitates Both Salt Stress and Sclerotinia Stem Rot Resistance	JOURNAL OF PLANT GROWTH REGULATION	Brassica oleracea var. italica; Sclerotinia stem rot; Over-expression; ERF transcription factor; Salt stress	ETHYLENE RESPONSE FACTORS; GENOME-WIDE ANALYSIS; GCC-BOX; SUPEROXIDE-DISMUTASE; BRASSICA VEGETABLES; TOLERANCE; ARABIDOPSIS; FAMILY; ACID; DROUGHT	2019	10.1007/s00344-018-9799-6
Zhang, W; Wang, SY; Yu, FW; Tang, J; Shan, X; Bao, K; Yu, L; Wang, H; Fei, ZJ; Li, JB	Genome-wide characterization and expression profiling of SWEET genes in cabbage (Brassica oleracea var. capitata L.) reveal their roles in chilling and clubroot disease responses	BMC GENOMICS	Cabbage (Brassica oleracea var; capitata L; ); Expression profile; RNA-Seq; Stress response; SWEET	SUGAR TRANSPORTERS; PLASMODIOPHORA-BRASSICAE; BACTERIAL-BLIGHT; WHOLE-GENOME; ARABIDOPSIS; FAMILY; PLANTS; DUPLICATION; RESISTANCE; INDUCTION	2019	10.1186/s12864-019-5454-2
Lin, CW; Fu, SF; Liu, YJ; Chen, CC; Chang, CH; Yang, YW; Huang, HJ	Analysis of ambient temperature-responsive transcriptome in shoot apical meristem of heat-tolerant and heat-sensitive broccoli inbred lines during floral head formation	BMC PLANT BIOLOGY	Biomarker; Broccoli; Head formation; High temperatures; Genomic analysis	FLOWERING-LOCUS-C; EPITHIOSPECIFIER PROTEIN-ACTIVITY; ABIOTIC STRESS; SIGNAL-TRANSDUCTION; SHOCK PROTEINS; ARABIDOPSIS; PLANTS; EXPRESSION; GENE; VERNALIZATION	2019	10.1186/s12870-018-1613-x
Baczek-Kwinta, R; Juzon, K; Borek, M; Antonkiewicz, J	Photosynthetic response of cabbage in cadmium-spiked soil	PHOTOSYNTHETICA	abiotic stress; Brassica oleracea; crop productivity; chlorophyll content; chlorophyll fluorescence	HEAVY-METAL ACCUMULATION; CHLOROPHYLL FLUORESCENCE; LEAD ACCUMULATION; SEDUM-ALFREDII; BRASSICA-NAPUS; L. LEAVES; TEMPERATURE; SEEDLINGS; PLANTS; MAIZE	2019	10.32615/ps.2019.070
Erken, O; Yildirim, M	Yield and Quality Compounds of White Cabbage (Brassica oleracea L. cv. Capitata) under Different Irrigation Levels	JOURNAL OF AGRICULTURAL SCIENCE AND TECHNOLOGY	Abiotic stress; Drip irrigation levels; Organic acids; Water stress	ORGANIC-ACIDS; DRIP IRRIGATION; VITAMIN-C; WATER; ANTIOXIDANT; PHYSIOLOGY	2019
Kusvuran, S	MICROALGA (Chlorella vulgaris BEIJERINCK) ALLEVIATES SALT STRESS OF BROCCOLI PLANTS BY IMPROVING SECONDARY METABOLITES AND ANTIOXIDATIVE DEFENSE SYSTEM	COMPTES RENDUS DE L ACADEMIE BULGARE DES SCIENCES	Brassica oleracea L. var. italica; catalase; MDA; oxidative stress; superoxide dismutase	BIOCHEMICAL RESPONSES; ENZYME-ACTIVITIES; GENOTYPES; STRATEGIES; TOLERANCE; L.	2019	10.7546/CRABS.2019.09.07
Dawood, MFA; Azooz, MM	Insights into the oxidative status and antioxidative responses of germinating broccoli (Brassica oleracea var. italica L.) seeds in tungstate contaminated water	CHEMOSPHERE	Antioxidant; Broccoli; Germination; Oxidative stress; Tungstate	HYDROGEN-PEROXIDE; SIMPLE ASSAY; TOXICITY; STRESS; PLANTS; LIGNIN; POTATO; AGENTS; ACID	2020	10.1016/j.chemosphere.2020.127585
Luo, D; Jia, ZQ; Cheng, Y; Zou, XL; Lv, Y	Genome-Wide Analysis of the β-Amylase Gene Family in Brassica L. Crops and Expression Profiles of BnaBAM Genes in Response to Abiotic Stresses	AGRONOMY-BASEL	Brassica L. crops; BAM gene family; starch metabolism; abiotic stresses	STARCH DEGRADATION; PHYLOGENETIC ANALYSIS; DROUGHT STRESS; WATER-STRESS; COLD STRESS; GUARD-CELLS; SALT STRESS; ARABIDOPSIS; NAPUS; CARBON	2020	10.3390/agronomy10121855
Shah, AA; Khan, WU; Yasin, NA; Akram, W; Ahmad, A; Abbas, M; Ali, A; Safdar, MN	Butanolide alleviated cadmium stress by improving plant growth, photosynthetic parameters and antioxidant defense system of brassica oleracea	CHEMOSPHERE	Antioxidant; Brassica oleracea; Cd; KAR1	INDUCED OXIDATIVE STRESS; TRITICUM-AESTIVUM L.; EXTREME TEMPERATURES; LIPID-PEROXIDATION; SEED-GERMINATION; SOLUBLE SUGARS; SMOKE-WATER; ACCUMULATION; TOLERANCE; DROUGHT	2020	10.1016/j.chemosphere.2020.127728
Song, H; Kim, H; Hwang, BH; Yi, H; Hur, Y	Natural variation in glycine-rich region of Brassica oleracea cold shock domain protein 5 (BoCSDP5) is associated with low temperature tolerance	GENES & GENOMICS	Cold shock domain (CSD); Allele variation; LT-tolerance; Cabbage; Molecular marker	SHOCK DOMAIN PROTEINS; FREEZING TOLERANCE; BINDING PROTEIN; GENE-EXPRESSION; RNA CHAPERONE; BRASSICA-RAPA; COPY NUMBER; COLD; STRESS; LOCI	2020	10.1007/s13258-020-01010-x
Haghighi, M; Saadat, S; Abbey, L	Effect of exogenous amino acids application on growth and nutritional value of cabbage under drought stress	SCIENTIA HORTICULTURAE	Cabbage; Glutamic acid; Nutrition; Photosynthesis; Transpiration; Water stress	PARTIAL REPLACEMENT; NITRATE; NITROGEN; PROLINE; ACCUMULATION; TOLERANCE; ROOTS	2020	10.1016/j.scienta.2020.109561
Kim, YN; Khan, MA; Kang, SM; Hamayun, M; Lee, IJ	Enhancement of Drought-Stress Tolerance of Brassica oleracea var. italica L. by Newly Isolated Variovorax sp. YNA59	JOURNAL OF MICROBIOLOGY AND BIOTECHNOLOGY	Variovorax sp. YNA59; drought stress; phytohormones; antioxidant activity; broccoli	GROWTH-PROMOTING BACTERIA; SALICYLIC-ACID; PLANT-GROWTH; WATER-STRESS; SALT STRESS; RESISTANCE; INDUCTION; BROCCOLI; MAIZE; THERMOTOLERANCE	2020	10.4014/jmb.2006.06010
Song, H; Park, JI; Hwang, BH; Yi, H; Kim, H; Hur, Y	SNP in DFR1 Coding Sequence Is Tightly Associated with Anthocyanin Accumulation in Cabbage (B. oleracea var. capitata f. alba) at Low Temperature	AGRONOMY-BASEL	dihydroflavonol 4-reductase (DFR); anthocyanin content; allelic variation; single nucleotide polymorphism (SNP); cabbage	DIHYDROFLAVONOL 4-REDUCTASE; FLAVONOID BIOSYNTHESIS; MOLECULAR ANALYSIS; COLD-ACCLIMATION; GENE-EXPRESSION; COLORFUL MODEL; ARABIDOPSIS; TRANSCRIPTION; TOLERANCE; BHLH	2020	10.3390/agronomy10040602
He, X; Liao, L; Xie, S; Yao, M; Xie, P; Liu, W; Kang, Y; Huang, LY; Wang, M; Qian, LW; Liu, ZS; Guan, CY; Guan, M; Hua, W	Comprehensive analyses of the annexin (ANN) gene family in Brassica rapa, Brassica oleracea and Brassica napus reveals their roles in stress response	SCIENTIFIC REPORTS		SCLEROTINIA-SCLEROTIORUM; JASMONIC ACID; FIBER ELONGATION; SALICYLIC-ACID; CA2+ INFLUX; ARABIDOPSIS; COTTON; EXPRESSION; TOLERANCE; JUNCEA	2020	10.1038/s41598-020-59953-w
Yoon, HI; Zhang, WJ; Son, JE	Optimal Duration of Drought Stress Near Harvest for Promoting Bioactive Compounds and Antioxidant Capacity in Kale with or without UV-B Radiation in Plant Factories	PLANTS-BASEL	antioxidant capacity; drought stress; flavonoid; kale; phenolic compound; UV radiation	WATER-DEFICIT; CHLOROPHYLL FLUORESCENCE; SECONDARY METABOLITES; SHORT-TERM; PHOTOSYNTHESIS; GROWTH; LEAVES; L.; ACCUMULATION; VEGETABLES	2020	10.3390/plants9030295
Moon, JY; Kim, ST; Choi, GJ; Kwon, SY; Cho, HS; Kim, HS; Moon, JS; Park, JM	Comparative proteomic analysis of host responses to Plasmodiophora brassicae infection in susceptible and resistant Brassica oleracea	PLANT BIOTECHNOLOGY REPORTS	Brassica oleracea; Clubroot disease; MALDI-TOF; TOF MS; Plasmodiophora brassicae; Proteomics	SUBCELLULAR-LOCALIZATION; METHIONINE SYNTHASE; CLUBROOT RESISTANCE; PLANT; PATHOGEN; INDUCTION; STRESS; NAPUS; PERSPECTIVES; THIOREDOXIN	2020	10.1007/s11816-020-00596-8
Barber, A; Mueller, C	Drought and Subsequent Soil Flooding Affect the Growth and Metabolism of Savoy Cabbage	INTERNATIONAL JOURNAL OF MOLECULAR SCIENCES	Brassicaceae; Brassica oleracea convar; capitata var; sabauda; climate change; crop plant; drought; glucosinolates; metabolism; soil flooding	WATER-USE EFFICIENCY; BRASSICA-NAPUS L.; OXYGEN STRESS; PLANT-GROWTH; ROOT; RESPONSES; PROLINE; QUALITY; YIELD; STOICHIOMETRY	2021	10.3390/ijms222413307
Min, K; Cho, Y; Kim, E; Lee, M; Lee, SR	Exogenous Glycine Betaine Application Improves Freezing Tolerance of Cabbage (Brassica oleracea L.) Leaves	PLANTS-BASEL	compatible solute; freeze-thaw injury; osmolyte; reactive oxygen species; antioxidant capacity; lipid peroxidation	THAW INJURY; COLD-ACCLIMATION; PLASMA-MEMBRANE; POSTTHAW RECOVERY; ABIOTIC STRESS; SHORT-TERM; PLANT; PROTECTION; DAMAGE; TEMPERATURES	2021	10.3390/plants10122821
Saleem, S; Bytesniková, Z; Richtera, L; Pokluda, R	The Effects of Serendipita indica and Guanidine-Modified Nanomaterial on Growth and Development of Cabbage Seedlings and Black Spot Infestation	AGRICULTURE-BASEL	Brassica oleracea Capitata Group; Alternaria brassicicola; biological control; endophytic fungus; biotic stress	PIRIFORMOSPORA-INDICA; GRAPHENE OXIDE; PROMOTES GROWTH; PLANT-GROWTH; NANOPARTICLES; INOCULATION; EXPRESSION; RESISTANCE; ROOTS; WATER	2021	10.3390/agriculture11121295
Yalçin, HA; Gutierrez, AG; Steuernagel, B; Walley, PG; Ridout, CJ	Drought stress induces pattern-triggered immunity highly associated with quantitative disease resistance in Brassica oleracea	MOLECULAR PLANT-MICROBE INTERACTIONS			2021
Pi, BY; Pan, J; Xiao, M; Hu, XC; Zhang, L; Chen, M; Liu, BY; Ruan, Y; Huang, Y	Systematic analysis of CCCH zinc finger family in Brassica napus showed that BnRR-TZFs are involved in stress resistance	BMC PLANT BIOLOGY	CCCH-type transcription factor; Tandem CCCH zinc finger; Evolution; Abiotic stress; Brassica napus	TRANSCRIPTION FACTOR; RNA-BINDING; SIGNAL-TRANSDUCTION; ARABIDOPSIS; PROTEIN; GENE; EXPRESSION; EVOLUTION; DOMAIN; SALT	2021	10.1186/s12870-021-03340-8
Chevilly, S; Dolz-Edo, L; Morcillo, L; Vilagrosa, A; López-Nicolás, JM; Yenush, L; Mulet, JM	Identification of distinctive physiological and molecular responses to salt stress among tolerant and sensitive cultivars of broccoli (Brassica oleracea var. Italica)	BMC PLANT BIOLOGY	Salt stress; Broccoli; Molecular markers; Metabolomics; Crop improvement; Krebs Cycle; Amino acids; Anaplerotic reactions	ANTIOXIDATIVE RESPONSES; SALINITY TOLERANCE; LIPID-PEROXIDATION; CLIMATE-CHANGE; EXPRESSION; MECHANISMS; DROUGHT; GENE; METABOLITES; IMPACTS	2021	10.1186/s12870-021-03263-4
He, LX; Li, LH; Zhu, YX; Pan, Y; Zhang, XW; Han, X; Li, MZ; Chen, CB; Li, H; Wang, CG	BolTLP1, a Thaumatin-like Protein Gene, Confers Tolerance to Salt and Drought Stresses in Broccoli (Brassica oleracea L. var. Italica)	INTERNATIONAL JOURNAL OF MOLECULAR SCIENCES	thaumatin-like proteins (TLPs); bolTLP1; broccoli; salt stress; drought stress	ARABIDOPSIS-THALIANA; MOLECULAR CHARACTERIZATION; ABIOTIC STRESS; EXPRESSION; OVEREXPRESSION; RESISTANCE; INHIBITORS; RESPONSES; SYNTHASE; BARLEY	2021	10.3390/ijms222011132
Ljubej, V; Karalija, E; Salopek-Sondi, B; Samec, D	Effects of Short-Term Exposure to Low Temperatures on Proline, Pigments, and Phytochemicals Level in Kale (Brassica oleracea var. acephala)	HORTICULTURAE	Brassica oleracea var. acephala; short-term cold stress; phytochemicals; pigments	CAROTENOIDS	2021	10.3390/horticulturae7100341
Min, K; Lee, SR	Exogenous Salicylic Acid Alleviates Freeze-Thaw Injury of Cabbage (Brassica oleracea L.) Leaves	SUSTAINABILITY	freezing stress; oxidative stress; compatible solute; secondary metabolite; reactive oxygen species	ANTIOXIDANT SYSTEM; OXIDATIVE STRESS; WINTER-WHEAT; TOLERANCE; COLD; INDUCTION; RECOVERY; PROLINE; PLANTS; MAIZE	2021	10.3390/su132011437
Kalisz, A; Gil, J; Kunicki, E; Sekara, A; Salata, A; Caruso, G	Different Temperature Regimes Influenced the Quality of Broccoli Seedlings, Which Caused a Change in the Chemical Composition of Mature Heads	AGRONOMY-BASEL	Brassica oleracea var; italica; chilling; plant modelling; phytochemicals; minerals	COLD-ACCLIMATION; ASCORBIC-ACID; STRESS; GROWTH; TOLERANCE; ELEMENTS; NETWORK; TOMATO; YIELD; CURDS	2021	10.3390/agronomy11091806
Chevilly, S; Dolz-Edo, L; López-Nicolás, JM; Morcillo, L; Vilagrosa, A; Yenush, L; Mulet, JM	Physiological and Molecular Characterization of the Differential Response of Broccoli (Brassica oleracea var. Italica) Cultivars Reveals Limiting Factors for Broccoli Tolerance to Drought Stress	JOURNAL OF AGRICULTURAL AND FOOD CHEMISTRY	broccoli; drought stress; plant hormones; essential amino acids; primary metabolites	ANTIOXIDANT DEFENSE; HYDROGEN-SULFIDE; BIOSYNTHESIS; METABOLISM; SENESCENCE; INCREASES; SALINITY; CYSTEINE; PATHWAY; HEALTH	2021	10.1021/acs.jafc.1c03421
Ljubej, V; Redovnikovic, IR; Salopek-Sondi, B; Smolko, A; Roje, S; Samec, D	Chilling and Freezing Temperature Stress Differently Influence Glucosinolates Content in Brassica oleracea var. acephala	PLANTS-BASEL	Brassica oleracea var; acephala; low temperature stress; glucosinolates; polyphenols; abiotic stress	COLD	2021	10.3390/plants10071305
Shan, X; Zhang, W; Huang, JX; Yu, FW; Qin, WB; Li, JB; Wang, SY; Dai, ZL	Identification and Characterization of SPL Transcription Factor Family Reveals Organization and Chilling-Responsive Patterns in Cabbage (Brassica oleracea var. capitata L.)	AGRONOMY-BASEL	cabbage; bioinformatics; squamosa promoter-binding protein-like (SPL); expression patterns; chilling stress	BOX GENE FAMILY; GENOMIC ORGANIZATION; ARABIDOPSIS; TOLERANCE; TEMPERATURE; EXPRESSION; PROTEIN; STRESS; COLD	2021	10.3390/agronomy11071445
Castillejo, N; Martínez-Zamora, L; Artés-Hernández, F	Periodical UV-B radiation hormesis in biosynthesis of kale sprouts nutraceuticals	PLANT PHYSIOLOGY AND BIOCHEMISTRY	Brassica oleracea var. sabellica; Ultraviolet; Germination; Phenols; Glucosinolates; Antioxidant; Abiotic stresses	BIOACTIVE COMPOUNDS; BROCCOLI; BIOAVAILABILITY; ACCUMULATION; ELICITATION; PHENOLICS; RESPONSES; QUALITY	2021	10.1016/j.plaphy.2021.05.022
Moradpour, M; Abdullah, SNA; Namasivayam, P	The Impact of Heat Stress on Morpho-Physiological Response and Expression of Specific Genes in the Heat Stress-Responsive Transcriptional Regulatory Network in Brassica oleracea	PLANTS-BASEL	heat stress; physiological measurements; morphological characteristics; DPB3-1; cabbage breeding; gene expression; transcriptional regulatory network; heat stress response; thermotolerance	CHLOROPHYLL FLUORESCENCE; TOLERANCE; PLANT; PHOTOSYNTHESIS; DROUGHT; GROWTH; DREB2A; MECHANISMS; PROTEINS; EXPOSURE	2021	10.3390/plants10061064
Lopez-Zaplana, A; Nicolas-Espinosa, J; Carvajal, M; Bárzana, G	Relationship between aquaporins expression and B concentration for conferring cold stress tolerance in broccoli cultivars	ENVIRONMENTAL AND EXPERIMENTAL BOTANY	Broccoli; Cold tolerance; Aquaporins; Water relations; Boron; Physiological response	PLASMA-MEMBRANE AQUAPORINS; INTRINSIC PROTEINS; BRASSICA-OLERACEA; PLANT AQUAPORINS; WATER RELATIONS; BORON; TRANSPORT; DROUGHT; GENES; RICE	2021	10.1016/j.envexpbot.2021.104466
Karagöz, FP; Dursun, A	Calcium nitrate on growth and ornamental traits at salt-stressed condition in ornamental kale (Brassica oleracea L. var. Acephala)	ORNAMENTAL HORTICULTURE-REVISTA BRASILEIRA DE HORTICULTURA ORNAMENTAL	salinity; Ca (NO3)(2); aesthetic value; salt stress; ion leakage; ornamental plant	NUTRIENT-UPTAKE; GAS-EXCHANGE; RESPONSES; PHOTOSYNTHESIS; CULTIVARS; SALINITY; PLANTS; YIELD; LEAF	2021	10.1590/2447-536X.v27i2.2246
Zhu, MZ; Lu, SJ; Zhuang, M; Zhang, YY; Lv, HH; Ji, JL; Hou, XL; Fang, ZY; Wang, Y; Yang, LM	Genome-wide identification and expression analysis of the Brassica oleracea L. chitin-binding genes and response to pathogens infections	PLANTA	Cabbage; Genome-wide; Chitinase family genes; Diseases	PLASMODIOPHORA-BRASSICAE; FUSARIUM-WILT; RESISTANCE; CABBAGE; SEQUENCE; CLONING; FAMILY; PERCEPTION; PLANTS; ACID	2021	10.1007/s00425-021-03596-2
Ahmad, A; Khan, WU; Shah, AA; Yasin, NA; Ali, A; Rizwan, M; Ali, S	Dopamine Alleviates Hydrocarbon Stress in Brassica oleracea through Modulation of Physio-Biochemical Attributes and Antioxidant Defense Systems	CHEMOSPHERE	Antioxidant enzymes; Brassica oleracea; Crude oil; Dopamine; Stress	POLYCYCLIC AROMATIC-HYDROCARBONS; ZEA-MAYS L.; NITRIC-OXIDE; CONTAMINATED SOIL; OXIDATIVE STRESS; GROWTH; METABOLISM; TOLERANCE; PLANTS; OIL	2021	10.1016/j.chemosphere.2020.128633
Patras, A	Effects of Development Stage and Sodium Salts on the Antioxidant Properties of White Cabbage Microgreens	AGRICULTURE-BASEL	Brassica oleracea; microplants; sprouts; phenolic content; health-promoting; salt stress; elicitor; sodium chloride; sodium sulphate; functional food		2021	10.3390/agriculture11030200
Collado-González, J; Piñero, MC; Otálora, G; López-Marín, J; del Amor, FM	Exogenous spermidine modifies nutritional and bioactive constituents of cauliflower (Brassica oleracea var. botrytis L.) florets under heat stress	SCIENTIA HORTICULTURAE	Polyamines; Cauliflower; Heat stress; UHPLC-DAD; Antioxidants		2021	10.1016/j.scienta.2020.109818
Collado-González, J; Piñero, MC; Otálora, G; López-Marín, J; del Amor, FM	Merging Heat Stress Tolerance and Health-Promoting Properties: The Effects of Exogenous Arginine in Cauliflower (Brassica oleracea var. botrytis L.)	FOODS	polyamines; Brassica oleracea var; botrytis L; short-term heat stress; UHPLC-DAD; exogenous arginine; antioxidants	ANTIOXIDANT ACTIVITY; FREE POLYAMINES; PLANT; DROUGHT; TISSUES; GROWTH; COPPER	2021	10.3390/foods10010030
Viana, JD; Palaretti, LF; de Sousa, VM; Barbosa, JD; Bertino, AMP; de Faria, RT; Dalri, AB	Saline irrigation water indices affect morphophysiological characteristics of collard	HORTICULTURA BRASILEIRA	Brassica oleracea var. acephala; leafy vegetable; brackish water; irrigation management	TOLERANCE	2021	10.1590/s0102-0536-20210112
Wenneck, GS; Saath, R; Rezende, R; Andrean, AFBA; Santi, DC	Agronomic response of cauliflower to the addition of silicon to the soil under water deficit	PESQUISA AGROPECUARIA TROPICAL	Brassica oleracea var. botrytis; water stress; irrigation management	QUALITY	2021	10.1590/1983-40632021v5166908
Zaghdoud, C; Bagues, M; Yahia, Y; Nagaz, K	Endogenous Minerals Conditioned Genotypic Variation of Phytochemicals in Broccoli Leaves under Salinity Stress	POLISH JOURNAL OF ENVIRONMENTAL STUDIES	broccoli cultivars; correlation; minerals; phytochemicals; salinity	BRASSICA-OLERACEA L.; SALT-STRESS; BIOCHEMICAL RESPONSES; ION ACCUMULATION; OXIDATIVE STRESS; ASCORBIC-ACID; NITROGEN; PLANTS; GROWTH; TOLERANCE	2021	10.15244/pjoes/126493
Ackah, E; Kotei, R	Effect of drought length on the performance of cabbage (Brassica oleracea var capitata) in the forest-savannah transition zone, Ghana	PLANT PHYSIOLOGY REPORTS	Oxylus; Drought; Brassica oleracea; Growth stages; Chlorophyll; Forest-savannah; Yield		2021	10.1007/s40502-020-00541-5
Zeng, AS; Xu, YY; Song, LX; Li, JQ; Yan, JY	Validation of suitable reference genes for qRT-PCR in cabbage (Brassica oleracea L.) under different abiotic stress experimental conditions	JOURNAL OF PLANT BIOCHEMISTRY AND BIOTECHNOLOGY	Cabbage; qRT-PCR; Reference genes; Selection; Validation; Abiotic stress	REAL-TIME PCR; POLYMERASE-CHAIN-REACTION; APPROPRIATE REFERENCE GENES; RELIABLE REFERENCE GENES; CUTICULAR WAX BIOSYNTHESIS; EXPRESSION ANALYSIS; QUANTITATIVE PCR; SELECTION; NORMALIZATION; IDENTIFICATION	2021	10.1007/s13562-020-00556-x
Yang, XY; Zhao, S; Ge, WD; Wang, TH; Fan, ZY; Wang, YS	Genome-wide identification and expression analysis of the WRKY gene family in cabbage (Brassica oleracea var. capitata L.)	BIOTECHNOLOGY & BIOTECHNOLOGICAL EQUIPMENT	Cabbage; WRKY gene family; abiotic stress; expression analysis	TRANSCRIPTION FACTOR GENES; ABIOTIC STRESS; DNA-BINDING; DROUGHT STRESS; ARABIDOPSIS; TOLERANCE; PLANT; RICE; SALT; OVEREXPRESSION	2022	10.1080/13102818.2022.2110518
Díaz-Urbano, M; Velasco, P; Cartea, ME; Rodríguez, VM	Metabolism Reorganization in Kale (Brassica oleracea L. var acephala) Populations with Divergent Glucosinolate Content under Thermal Stresses	AGRONOMY-BASEL	cabbage; glucosinolates; metabolomics; cold temperature	PLANTS; ARABIDOPSIS; TEMPERATURE; ACCUMULATION; TOLERANCE	2022	10.3390/agronomy12112652
Siomos, AS; Koularmanis, K; Tsouvaltzis, P	The Impacts of the Emerging Climate Change on Broccoli (Brassica oleracea L. var. italica Plenck.) Crop	HORTICULTURAE	Brassica oleracea L; var; italica Plenck; head initiation; head growth; high temperature; heat tolerance; environmental stress	FLOWERING TIME; ENVIRONMENTAL-FACTORS; GENE-EXPRESSION; HEAT TOLERANCE; PLANT-GROWTH; HARVEST DATE; QTL ANALYSIS; LINKAGE MAP; TEMPERATURE; TRAIT	2022	10.3390/horticulturae8111032
Zeng, WJ; Yang, J; Yan, GC; Zhu, ZJ	CaSO4 Increases Yield and Alters the Nutritional Contents in Broccoli (Brassica oleracea L. Var. italica) Microgreens under NaCl Stress	FOODS	sulforaphane; salinity; leaf area; glucosinolates; nitrate; broccoli	ANTIOXIDANT ACTIVITY; MINERAL-COMPOSITION; MYROSINASE ACTIVITY; CALCIUM-SULFATE; GROWTH; SPROUTS; SALINITY; ACCUMULATION; SULFORAPHANE; ELEMENTS	2022	10.3390/foods11213485
Bauer, N; Tkalec, M; Major, N; Vasari, AT; Toki, M; Vitko, S; Ban, D; Ban, SG; Salopek-Sondi, B	Mechanisms of Kale (Brassica oleracea var. acephala) Tolerance to Individual and Combined Stresses of Drought and Elevated Temperature	INTERNATIONAL JOURNAL OF MOLECULAR SCIENCES	growth performance; heat shock proteins; photosynthetic efficiency; stress markers; NAC; HSFs; DREB	NAC TRANSCRIPTION FACTORS; ABIOTIC STRESS; HEAT-STRESS; RESPONSES; GROWTH; PROTEINS; PATTERNS; TIME	2022	10.3390/ijms231911494
Sehgal, A; Reddy, KR; Walne, CH; Barickman, TC; Brazel, S; Chastain, D; Gao, W	Climate Stressors on Growth, Yield, and Functional Biochemistry of two Brassica Species, Kale and Mustard	LIFE-BASEL	temperature stress; elevated CO2; Ultraviolet (UV)-B; Brassica oleracea; Brassica juncea; chlorophyll; carotenoids	ULTRAVIOLET-B RADIATION; ENHANCED UV-B; PHYSIOLOGICAL-RESPONSES; CARBON-DIOXIDE; HIGH-TEMPERATURE; ELEVATED CO2; MAIZE GROWTH; HIGH LIGHT; L. GROWTH; DROUGHT	2022	10.3390/life12101546
Ben Ammar, H; Picchi, V; Arena, D; Treccarichi, S; Bianchi, G; Lo Scalzo, R; Marghali, S; Branca, F	Variation of Bio-Morphometric Traits and Antioxidant Compounds of Brassica oleracea L. Accessions in Relation to Drought Stress	AGRONOMY-BASEL	Brassica oleracea; deficit irrigation; photosynthetic pigments; polyphenols; ascorbic acid; glutathione; HPLC	PHENOLIC-COMPOUNDS; ASCORBIC-ACID; CAROTENOIDS; POLYPHENOLS; PLANTS; GLUTATHIONE; VEGETABLES; TOLERANCE; ITALICA; GROWTH	2022	10.3390/agronomy12092016
EL-Bauome, HA; Abdeldaym, EA; Abd El-Hady, MAM; Darwish, DBE; Alsubeie, MS; El-Mogy, MM; Basahi, MA; Al-Qahtani, SM; Al-Harbi, NA; Alzuaibr, FM; Alasmari, A; Ismail, IA; Dessoky, ES; Doklega, SMA	Exogenous Proline, Methionine, and Melatonin Stimulate Growth, Quality, and Drought Tolerance in Cauliflower Plants	AGRICULTURE-BASEL	Brassica oleracea; quality; antioxidant enzymes; abiotic stress; phenolic enzymes	ESSENTIAL OIL; STRESS; ACID; SILICON; SALT	2022	10.3390/agriculture12091301
Liu, XC; Li, Y; Micallef, SA	Developmentally related and drought-induced shifts in the kale metabolome limited Salmonella enterica association, providing novel insights to enhance food safety	FOOD MICROBIOLOGY	Food safety; kale metabolome; Leaf surface metabolome; Human pathogens on plants; antioxidant compounds; Phenolic compounds; Flavonoids; Salmonella	ANTIOXIDANT ACTIVITY; FRESH PRODUCE; FOODBORNE OUTBREAKS; STRESS TOLERANCE; UNITED-STATES; BRASSICA; WATER; PLANTS; ACCUMULATION; ARABIDOPSIS	2022	10.1016/j.fm.2022.104113
Ma, J; Saleem, MH; Alsafran, M; Al Jabri, H; Mehwish; Rizwan, M; Nawaz, M; Ali, S; Usman, K	Response of cauliflower (Brassica oleracea L.) to nitric oxide application under cadmium stress	ECOTOXICOLOGY AND ENVIRONMENTAL SAFETY	SNP; Reactive oxygen species; Cauliflower genotypes; Nutritional status	ORYZA-SATIVA L.; ZEA-MAYS L.; OXIDATIVE STRESS; SEEDLING GROWTH; RICE; WHEAT; DEFENSE; SILICON; GERMINATION; TOLERANCE	2022	10.1016/j.ecoenv.2022.113969
Shaw, RK; Shen, YS; Yu, HF; Sheng, XG; Wang, JS; Gu, HH	Multi-Omics Approaches to Improve Clubroot Resistance in Brassica with a Special Focus on Brassica oleracea L.	INTERNATIONAL JOURNAL OF MOLECULAR SCIENCES	Brassica oleracea; Plasmodiophora brassicae; omics; genomics; epigenomics; transcriptomics; ncRNAomics; proteomics; metabolomics	LONG NONCODING RNAS; 2-DIMENSIONAL GEL-ELECTROPHORESIS; GENE CONFERRING RESISTANCE; PLASMODIOPHORA-BRASSICAE; CHINESE-CABBAGE; ARABIDOPSIS-THALIANA; SALICYLIC-ACID; NAPUS L.; COMPARATIVE GENOMICS; SUGAR TRANSPORTERS	2022	10.3390/ijms23169280
Sajad, S; Jiang, SH; Anwar, M; Dai, Q; Luo, YX; Hassan, MA; Tetteh, C; Song, JH	Genome-Wide Study of Hsp90 Gene Family in Cabbage (Brassica oleracea var. capitata L.) and Their Imperative Roles in Response to Cold Stress	FRONTIERS IN PLANT SCIENCE	cabbage; genome wide; Hsp90; expression pattern; phylogenetic analysis	HEAT-SHOCK PROTEINS; EVOLUTIONARY ANALYSIS; ARABIDOPSIS; EXPRESSION; CHAPERONE; IDENTIFICATION; TOLERANCE; BINDING; ACID	2022	10.3389/fpls.2022.908511
Jabeen, M; Akram, NA; Ashraf, M; Tyagi, A; El-Sheikh, MA; Ahmad, P	Thiamin stimulates growth, yield quality and key biochemical processes of cauliflower (Brassica oleracea L. var. Botrytis) under arid conditions	PLOS ONE		NITROGEN USE EFFICIENCY; DROUGHT STRESS; OXIDATIVE DEFENSE; ABIOTIC STRESS; HIGH-TEMPERATURE; GLYCINE BETAINE; NITRIC-OXIDE; TOLERANCE; LEAVES; ACID	2022	10.1371/journal.pone.0266372
MacDonald, MT; Kannan, R; Jayaseelan, R	Ascorbic Acid Preconditioning Effect on Broccoli Seedling Growth and Photosynthesis under Drought Stress	PLANTS-BASEL	antioxidant; Brassica oleracea; chlorophyll index; membrane injury; stomatal conductance; water deficit; water use efficiency	POSTHARVEST NEEDLE ABSCISSION; PLANT-GROWTH; TOLERANCE; RESPONSES; YIELD	2022	10.3390/plants11101324
Ali, L; Shaheen, MR; Ihsan, MZ; Masood, S; Zubair, M; Shehzad, F; Khalid, AUH	Growth, photosynthesis and antioxidant enzymes modulations in broccoli (Brassica oleracea L. var. italica) under salinity stress	SOUTH AFRICAN JOURNAL OF BOTANY	Brassica Oleracae var. italica.; NaCl stress; Mineral nutrient concentrations; Photosynthetic rate; Salt adaptation; Antioxidant enzymes activities	SALT STRESS; BORON; NACL; TOLERANCE; NA+	2022	10.1016/j.sajb.2022.03.050
Sehgal, A; Reddy, KR; Walne, CH; Barickman, TC; Brazel, S; Chastain, D; Gao, W	Individual and Interactive Effects of Multiple Abiotic Stress Treatments on Early-Season Growth and Development of Two Brassica Species	AGRICULTURE-BASEL	temperature stress; elevated CO2; UV-B; Brassica oleracea; Brassica juncea	ULTRAVIOLET-B RADIATION; ENHANCED UV-B; ELEVATED CARBON-DIOXIDE; RICE ORYZA-SATIVA; PHYSIOLOGICAL-RESPONSES; ROOT DYNAMICS; PHOTOSYNTHETIC CHARACTERISTICS; MORPHOLOGICAL TRAITS; BIOACTIVE COMPOUNDS; CO2 CONCENTRATION	2022	10.3390/agriculture12040453
Zeiner, M; Cindric, IJ; Nemet, I; Franjkovic, K; Sondi, BS	Influence of Soil Salinity on Selected Element Contents in Different Brassica Species	MOLECULES	Brassicaceae; cabbage; kale; metal and metalloid uptake; salinity stress	SALT STRESS; TOLERANCE; GROWTH; ACCUMULATION; VEGETABLES; PLANTS; METAL	2022	10.3390/molecules27061878
Tortosa, M; Velasco, P; Rodriguez, VM; Cartea, ME	Changes in Brassica oleracea Leaves Infected With Xanthomonas campestris pv. campestris by Proteomics Analysis	FRONTIERS IN PLANT SCIENCE	proteomics; biotic stress; iTRAQ; mass spectrometry; Brassica oleracea; Xanthomonas campestris	LIPID TRANSFER PROTEIN; BIOTIC STRESS; BLACK ROT; DEFENSE; RESISTANCE; GROWTH; GENES; IDENTIFICATION	2022	10.3389/fpls.2021.781984
Samec, D; Ljubej, V; Redovnikovic, IR; Fistanic, S; Salopek-Sondi, B	Low Temperatures Affect the Physiological Status and Phytochemical Content of Flat Leaf Kale (Brassica oleracea var. acephala) Sprouts	FOODS	flat leaf kale; low temperature; phytochemicals; carotenoids; polyphenols; glucosinolates	BROCCOLI SPROUTS; SECONDARY METABOLITES; STRESS; ANTIOXIDANT; VEGETABLES; SALINITY; PROLINE; LEAVES	2022	10.3390/foods11030264
Casierra-Posada, F; Peña-Olmos, JE	Prolonged Waterlogging Reduces Growth and Yield in Broccoli Plants (Brassica oleracea var. italica)	GESUNDE PFLANZEN	Dry matter partitioning; Net assimilation rate; Dry weight; Foliar area; Chlorophyll; Stress	STRESS; RESPONSES	2022	10.1007/s10343-021-00605-y
Lin, H; Zhang, QR; Cao, JS; Qiu, BY; Zhu, HS; Wen, QF	Selection of suitable reference genes for real-time qPCR gene expression in cauliflower under abiotic stress and methyl jasmonate treatment	BIOLOGIA PLANTARUM	Brassica oleracea var; botrytis; cold; drought; gene expression; heat; methyl jasmonate; salinity	PCR ANALYSIS; HOUSEKEEPING GENES; QUANTITATIVE-PCR; NORMALIZATION; VALIDATION	2022	10.32615/bp.2021.057
Zhu, MZ; Wang, Y; Lu, SJ; Yang, LM; Zhuang, M; Zhang, YY; Lv, HH; Fang, ZY; Hou, XL	Genome-wide identification and analysis of cytokinin dehydrogenase/oxidase ( CKX ) family genes in Brassica oleracea L. reveals their involvement in response to Plasmodiophora brassicae infections	HORTICULTURAL PLANT JOURNAL	Brassica oleracea; Genome-wide; Cytokinin dehydrogenase; oxidase (CKX) genes; Clubroot	LEAF SENESCENCE; ARABIDOPSIS; CLUBROOT; DISEASE; GROWTH; BIOSYNTHESIS; DUPLICATION; EXPRESSION; TOLERANCE; CABBAGE	2022	10.1016/j.hpj.2021.05.003
Li, LS; Zhang, H; Chai, XH; Lv, J; Hu, LL; Wang, J; Li, ZZ; Yu, JH; Liu, ZC	Genome-wide identification and expression analysis of the MYC transcription factor family and its response to sulfur stress in cabbage (Brassica oleracea L.)	GENE	Cabbage; MYC gene family; Sulfur; Transcriptome; Hormone	JASMONATE; BIOSYNTHESIS; REPRESSOR; BALANCE; GENES	2022	10.1016/j.gene.2021.146116
Akram, W; Yasin, NA; Shah, AA; Khan, WU; Li, GH; Ahmad, A; Ahmed, S; Hussaan, M; Rizwan, M; Ali, S	Exogenous application of liquiritin alleviated salt stress and improved growth of Chinese kale plants	SCIENTIA HORTICULTURAE	Antioxidants; Brassica oleracea; Liquiritin; Salinity stress	HYDROGEN-PEROXIDE; AMINO-ACIDS; TOLERANCE; SALINITY; ACCUMULATION; DROUGHT; PHOTOSYNTHESIS; AQUAPORINS; HALOPHYTES; SYSTEM	2022	10.1016/j.scienta.2021.110762
Aleamotu'a, M; Baker, JK; McCurdy, DW; Collings, DA	Phi thickenings in Brassica oleracea roots are induced by osmotic stress and mechanical effects, both involving jasmonic acid	JOURNAL OF EXPERIMENTAL BOTANY	Brassica oleracea; jasmonic acid; mechanical stress; osmoprotectants; osmotic stress; phi thickenings; plant hormones; salt stress; secondary cell wall; signalling pathways	CASPARIAN STRIP; GROWTH; PLANTS; DIFFERENTIATION; EXPRESSION; ETHYLENE; CELLS; ZINC	2022	10.1093/jxb/erab468
Erken, O	Some bioactive metabolites' response to long-term water stress in red cabbage	SCIENTIA HORTICULTURAE	Anthocyanin; Antioxidant activity; Drought stress; Phenolic compounds	DROUGHT STRESS; ANTIOXIDANT CAPACITY; ASCORBIC-ACID; ANTHOCYANINS; POLYPHENOLS; VEGETABLES; SALINITY; EXTRACTS	2022	10.1016/j.scienta.2021.110731
Natasha; Shahid, M; Khalid, S; Bibi, I; Khalid, S; Masood, N; Qaisrani, SA; Niazi, NK; Dumat, C	Arsenic-induced oxidative stress in Brassica oleracea: Multivariate and literature data analyses of physiological parameters, applied levels and plant organ type	ENVIRONMENTAL GEOCHEMISTRY AND HEALTH	Arsenic; Brassica oleracea; Oxidative damage; Redox homeostasis; Antioxidant enzymes; Phytoremediation		2022	10.1007/s10653-021-01093-9
Chai, WC; He, X; Wen, BY; Jiang, YJ; Zhang, ZX; Bai, R; Zhang, XL; Xu, J; Hou, LP; Li, ML; Zhang, J	The Molecular Mechanism of Relatively Low-Temperature-Induced Broccoli Flower Bud Differentiation Revealed by Transcriptomic Profiling	HORTICULTURAE	broccoli; flower bud differentiation (FBD); relatively low temperature; transcriptomic profiling	MADS DOMAIN PROTEIN; LOCUS-C EXPRESSION; GENE-EXPRESSION; FLORAL TRANSITION; CHILLING STRESS; BOX GENE; ARABIDOPSIS; TIME; VERNALIZATION; INITIATION	2023	10.3390/horticulturae9121353
Vega-Alvarez, C; Soengas, P; Roitsch, T; Abilleira, R; Velasco, P; Francisco, M	Unveiling plant defense arsenal: metabolic strategies in Brassica oleracea during black rot disease	HORTICULTURE RESEARCH		SECONDARY METABOLITES; CAMPESTRIS; STRESS	2023	10.1093/hr/uhad204
Duan, MM; Zong, M; Guo, N; Han, S; Wang, GX; Miao, LM; Liu, F	Comprehensive Genome-Wide Identification of the RNA-Binding Glycine-Rich Gene Family and Expression Profiling under Abiotic Stress in Brassica oleracea	PLANTS-BASEL	Brassica oleracea; RNA-binding glycine-rich (RBG) genes; abiotic stress; expression profiling; BoiRBGA13	MULTIPLE SEQUENCE ALIGNMENT; APICAL HOOK DEVELOPMENT; SHOCK DOMAIN PROTEINS; ARABIDOPSIS-THALIANA; ORYZA-SATIVA; FUNCTIONAL-CHARACTERIZATION; EVOLUTION; CLASSIFICATION; VISUALIZATION; SUPERFAMILY	2023	10.3390/plants12213706
Singh, N; Singh, MK; Yadav, RK; Azim, Z	Role of green synthesized nano iron oxide in alleviating the cadmium toxicity in Brassica oleracea var. italica seedlings	PLANT NANO BIOLOGY	Brassica oleracea var. italica; Broccoli; Cadmium; Green synthesis; iron oxide nanoparticles; Moringa oleifera	FE3O4 NANOPARTICLES; OXIDATIVE STRESS; CERIUM OXIDE; ZINC-OXIDE; GROWTH; RICE; PLANTS; ACCUMULATION; PHOTOSYNTHESIS; CHLOROPLASTS	2023	10.1016/j.plana.2023.100055
Anwar, T; Qureshi, H; Fatimah, H; Siddiqi, EH; Anwaar, S; Moussa, IM; Adil, MF	Improvement of physio-biochemical attributes and mitigation of salinity stress by combined application of melatonin and silicon nanoparticles in Brassica oleracea var. botrytis	SCIENTIA HORTICULTURAE	agriculture; saline stress; nutrients; photosynthesis; antioxidant; oxidative stress	OSMOTIC ADJUSTMENT; ARSENIC UPTAKE; PLANT-GROWTH; ANTIOXIDANT; L.; ACCUMULATION; PHOSPHORUS; MODULATION; TOLERANCE; CADMIUM	2023	10.1016/j.scienta.2023.112456
Jing, Y; Watanabe, M; Aarabi, F; Fernie, AR; Borghi, M; Tohge, T	Cross-Species Metabolomic Analyses in the Brassicaceae Reveals Common Responses to Ultraviolet-B Exposure	PLANT AND CELL PHYSIOLOGY	Brassicaceae; Phenylacylated flavonoid glycosides; Saiginols; Sinapoyl derivatives; UV-B stress	TRANSCRIPTION FACTOR HY5; UV-B; ARABIDOPSIS; GENE; ANNOTATION; PERCEPTION; EXPRESSION; DIVERSITY	2023	10.1093/pcp/pcad085
Jia, KY; Zhan, ZP; Wang, BQ; Wang, WH; Wei, WJ; Li, DW; Huang, W; Xu, ZM	Exogenous Selenium Enhances Cadmium Stress Tolerance by Improving Physiological Characteristics of Cabbage (Brassica oleracea L. var. capitata) Seedlings	HORTICULTURAE	cabbage (Brassica oleracea L. var. capitata); cadmium stress; photosynthesis; physiological characteristics; selenium	QUANTUM YIELD; WATER-STRESS; ACCUMULATION; TOXICITY; SATIVA; TRANSPORT; ROOT; PHOTOSYNTHESIS; ROLES; ACID	2023	10.3390/horticulturae9091016
Li, Q; Zhang, GL; Zhao, YQ; Gu, LQ; Wang, Y; Yu, XH; Abdullah, S	Hub Gene Identification and Heat-Stress-Related Transcriptional Regulation Mechanism in Cabbage (Brassica oleracea L.)	HORTICULTURAE	cabbage; heat stress; physiological change; hub gene; transcriptional regulation mechanism	HIGH-TEMPERATURE STRESS; EXPRESSION; PLANTS; TOLERANCE; ENZYMES; RESPOND	2023	10.3390/horticulturae9090977
Lupitu, A; Moisa, C; Bortes, F; Peteleu, D; Dochia, M; Chambre, D; Ciutina, V; Copolovici, DM; Copolovici, L	The Impact of Increased CO2 and Drought Stress on the Secondary Metabolites of Cauliflower (Brassica oleracea var. botrytis) and Cabbage (Brassica oleracea var. capitata)	PLANTS-BASEL	climate change; photosynthetic parameters; secondary metabolites; Brassicaceae; volatile organic compounds; elevated carbon dioxide	ELEVATED ATMOSPHERIC CO2; VAPOR-PRESSURE DEFICIT; WATER-USE EFFICIENCY; MAX L. MERR.; MONOTERPENE EMISSION; PHENOLIC-COMPOUNDS; ISOPRENE EMISSION; POPULUS-DELTOIDES; CARBON-DIOXIDE; RISING CO2	2023	10.3390/plants12173098
Ahmad, M; Ahmed, S; Yasin, NA; Wahid, A; Sardar, R	Exogenous application of glutathione enhanced growth, nutritional orchestration and physiochemical characteristics of Brassica oleracea L. under lead stress	PHYSIOLOGY AND MOLECULAR BIOLOGY OF PLANTS	Lead; Glutathione; Proline; Seed priming; Growth	ANTIOXIDANT DEFENSE; PHENOLIC-COMPOUNDS; OXIDATIVE STRESS; SALT STRESS; PLANTS; BIOSYNTHESIS; ACCUMULATION; TOLERANCE; TOXICITY; ALLEVIATION	2023	10.1007/s12298-023-01346-0
Faridah, SN; Mubarak, H; Jamaluddin, TAA; Samsuar, S	Morphology and physiology of kale plants under excess and deficient water conditions	INTERNATIONAL JOURNAL OF VEGETABLE SCIENCE	Brassica oleracea; dusty loam texture; field capacity water content; soil water content	ACEPHALA VAR. SABELLICA; STRESS; TRANSPIRATION; GROWTH; YIELD	2023	10.1080/19315260.2023.2219989
Reyes-Perez, JJ; Murillo-Amador, B; Pettao, RKM; Almea, MAM; Sánchez, EA; Palacios-Espinosa, A	Effect of chitosan on growth and productive parameters in broccoli plants (Brassica oleracea L. var. Calabrese)	REVISTA DE LA FACULTAD DE AGRONOMIA DE LA UNIVERSIDAD DEL ZULIA	Biostimulant; Abiotic stress; Development promoter	YIELD	2023	10.47280/RevFacAgron(LUZ).v40.n3.06
Soengas, P; Madloo, P; Lema, M	Spectral Reflectance Indexes Reveal Differences in the Physiological Status of Brassica oleracea with Contrasting Glucosinolate Content under Biotic Stress	PLANTS-BASEL	plant secondary metabolites; Xanthomonas campestris pv; campestris; Sclerotinia sclerotiorum; isothiocyanates; growth-immunity tradeoff	STOMATAL CLOSURE; NATURAL ENEMIES; RESISTANCE; PRODUCTS; COSTS	2023	10.3390/plants12142698
Ahlem, BS; Imed, BA; Sana, Z; Aroua, A; Maha, M	Variation of Osmolytes, Photosynthetic Pigments, Growth, Water Status and Gas Exchange in Green Kohlrabi under Drought and Rehydration Conditions	RUSSIAN JOURNAL OF PLANT PHYSIOLOGY	Brassica oleracea; green kohlrabi; water stress; rehydration; gas exchange; osmolytes; secondary metabolites	ANTIOXIDANT ENZYME-ACTIVITIES; RESPONSES; MECHANISMS; STRESS; L.; PROLINE; TOLERANCE; SEEDLINGS; SALINITY; SHOOT	2023	10.1134/S102144372360006X
Rehman, Z; Khilji, SA; Sajid, ZA; Javed, MA	INFLUENCE OF LEAD, CADMIUM, AND ZINC ON PHENOLS, FLAVONOIDS AND ANTIOXIDANT ACTIVITY IN CAULIFLOWER (BRASSICA OLERACEA. VAR. BOTYRIS)	PAKISTAN JOURNAL OF BOTANY	Cauliflower; Industrial wastewater; Heavy metals; Phytochemicals	HEALTH-RISK ASSESSMENT; HEAVY-METALS; WASTE-WATER; IRRIGATION; STRESS; VEGETABLES; RESPONSES; TOXICITY	2023	10.30848/PJB2023-3(35)
Sadaqat, M; Umer, B; Attia, KA; Abdelkhalik, AF; Azeem, F; Javed, MR; Fatima, K; Zameer, R; Nadeem, M; Tanveer, MH; Sun, SM; Ercisli, S; Nawaz, MA	Genome-wide identification and expression profiling of two-component system (TCS) genes in Brassica oleracea in response to shade stress	FRONTIERS IN GENETICS	cabbage; two-component system; cytokinin; cell signaling; abiotic stress; genome-wide; expression analysis; phylogeny	REGULATORS; SEQUENCE; MEMBERS; NCBI; TOOL; ABA; L.	2023	10.3389/fgene.2023.1142544
Song, JH; Sajad, SK; Xia, DJ; Jiang, SH	Identification of F-box gene family in Brassica oleracea and expression analysis in response to low-temperature stress	PLANT PHYSIOLOGY AND BIOCHEMISTRY	Brassica oleracea; F-box genes; Bioinformatic analysis; Low-temperature stress; Gene expression	GENOME-WIDE IDENTIFICATION; EVOLUTIONARY ANALYSIS; DROUGHT TOLERANCE; PROTEIN; ARABIDOPSIS; CLASSIFICATION; GROWTH; LIGHT; RICE; MODULATION	2023	10.1016/j.plaphy.2023.107717
Can, H	Melatonin Application at Different Doses Changes the Physiological Responses in Favor of Cabbage Seedlings (Brassica oleracea var. capitata) Against Flooding Stress	GESUNDE PFLANZEN	Melatonin; Flooding; Cabbage; Direct antioxidant; Growth regulator	TOLERANCE; L.; PROLINE; STOICHIOMETRY; SUBMERGENCE; DROUGHT; TRAITS; SYSTEM; IMPACT; AUXIN	2023	10.1007/s10343-023-00873-w
Plocek, G; Kathi, S; Simpson, C	Effects of eustress induced by low concentrations of salinity on broccoli ( Brassica oleracea) and purslane ( Portulaca oleracea) microgreens	TECHNOLOGY IN HORTICULTURE		NUTRITIONAL-VALUE; SEED-GERMINATION; TOLERANCE; STRESS; GROWTH; SALT	2023	10.48130/TIH-2023-0004
Wang, PW; Zhu, L; Li, ZH; Cheng, MZ; Chen, XL; Wang, AX; Wang, C; Zhang, XX	Genome-Wide Identification of the U-Box E3 Ubiquitin Ligase Gene Family in Cabbage (Brassica oleracea var. capitata) and Its Expression Analysis in Response to Cold Stress and Pathogen Infection	PLANTS-BASEL	cabbage; plant U-box E3 ubiquitin ligase (PUB); gene family; phylogenetic analysis; gene expression	CUTICULAR WAX BIOSYNTHESIS; SELF-INCOMPATIBILITY; BIOCHEMICAL FUNCTION; REGULATORY ELEMENTS; NEGATIVE REGULATION; TEMPERATURE STRESS; INNATE IMMUNITY; PROTEIN; PATTERN; DEGRADATION	2023	10.3390/plants12071437
Gour, T; Sharma, A; Lal, R; Heikrujam, M; Gupta, A; Agarwal, LK; Chetri, SPK; Kumar, R; Sharma, K	Amelioration of the physio-biochemical responses to salinity stress and computing the primary germination index components in cauliflower on seed priming	HELIYON	Brassica oleracea L; var; botrytis; Priming agents; Seed priming; Salt stress responses; Germination emergence	SALT STRESS; CRUCIFEROUS VEGETABLES; SALICYLIC-ACID; TOLERANCE; L.; GROWTH; WHEAT; CULTIVARS; IMPROVES; PROLINE	2023	10.1016/j.heliyon.2023.e14403
Sardar, H; Ramzan, MA; Naz, S; Ali, S; Ejaz, S; Ahmad, R; Altaf, MA	Exogenous Application of Melatonin Improves the Growth and Productivity of Two Broccoli (Brassica oleracea L.) Cultivars Under Salt Stress	JOURNAL OF PLANT GROWTH REGULATION	Melatonin; Broccoli; Salt stress; Photosynthetic capacity; Antioxidant enzymes; Vitamin C	SALINITY STRESS; SUPEROXIDE-DISMUTASE; ANTIOXIDANT DEFENSE; LIPID-PEROXIDATION; METHYL-JASMONATE; OXIDATIVE STRESS; LEAF SENESCENCE; ABIOTIC STRESS; GAS-EXCHANGE; PLANT-GROWTH	2023	10.1007/s00344-023-10946-9
Dunic, JA; Mlinaric, S; Pavlovic, I; Lepedus, H; Salopek-Sondi, B	Comparative Analysis of Primary Photosynthetic Reactions Assessed by OJIP Kinetics in Three Brassica Crops after Drought and Recovery	APPLIED SCIENCES-BASEL	drought tolerance; chlorophyll a fluorescence; structure-function index; drought resistance index	CHLOROPHYLL-A FLUORESCENCE; HORDEUM-VULGARE L.; J-I-P; ELECTRON-TRANSPORT; DELAYED FLUORESCENCE; ENERGY-DISSIPATION; SOYBEAN GENOTYPES; TOLERANCE; STRESS; PLANTS	2023	10.3390/app13053078
Sola, I; Davosir, D; Kokic, E; Zekirovski, J	Effect of Hot- and Cold-Water Treatment on Broccoli Bioactive Compounds, Oxidative Stress Parameters and Biological Effects of Their Extracts	PLANTS-BASEL	alpha-amylase; broccoli; alpha-glucosidase; climate change; hot- and cold-water treatment; hydrogen peroxide; kaempferol; lipase; proline; sinapic acid	P-COUMARIC ACID; ALPHA-GLUCOSIDASE; TEMPERATURE-STRESS; GENE-EXPRESSION; HEAT-STRESS; MOLECULAR-MECHANISMS; CHEMICAL-COMPOSITION; ANTIOXIDANT ACTIVITY; SOLUBLE SUGARS; ABIOTIC STRESS	2023	10.3390/plants12051135
Youssef, EA; Abdelbaset, MM; Dewedar, OM; Molina-Martínez, JM; El-Shafie, AF	Crop Coefficient Estimation and Effect of Abscisic Acid on Red Cabbage Plants (Brassica oleracea var. Capitata) under Water-Stress Conditions	AGRICULTURE-BASEL	crop coefficient; water stress; field capacity; red cabbage; abscisic acid	GROWTH; PHYSIOLOGY; ABA	2023	10.3390/agriculture13030610
Kiliç, T	Seed treatments with salicylic and succinic acid to mitigate drought stress in flowering kale cv. ?Red Pigeon F1?	SCIENTIA HORTICULTURAE	Bedding plant; Drought stress; Flowering kale; Salicylic acid; Succinic acid	HYDROGEN-PEROXIDE; TOLERANCE; CHLOROPHYLL; GENOTYPES; CADMIUM; PROLINE; SILICON; GROWTH; ENZYME; PLANTS	2023	10.1016/j.scienta.2023.111939
Ben Ammar, H; Arena, D; Treccarichi, S; Di Bella, MC; Marghali, S; Ficcadenti, N; Lo Scalzo, R; Branca, F	The Effect of Water Stress on the Glucosinolate Content and Profile: A Comparative Study on Roots and Leaves of Brassica oleracea L. Crops	AGRONOMY-BASEL	drought stress; B; oleracea complex species (n = 9); glucosinolates; morphometric traits	VAR. ITALICA; GROWTH; TEMPERATURE; METABOLISM; DIVERSITY; GENOTYPES; QUALITY; PLANT; NAPUS; ACID	2023	10.3390/agronomy13020579
da Silva, DD; de Oliveira, FD; Nascimento, L; Sá, FVD; dos Santos, ST; Fernandes, PD	Leaf gas exchanges and production of kale under Ca(NO3)2 concentrations in salinized nutrient solution1	REVISTA BRASILEIRA DE ENGENHARIA AGRICOLA E AMBIENTAL	Brassica oleracea L; soilless; salt stress; calcium	CALCIUM NITRATE; GROWTH; SALT; POMEGRANATE; PLANTS	2023	10.1590/1807-1929/agriambi.v27n2p157-163
Gmizic, D; Pinteric, M; Lazarus, M; Sola, I	High Growing Temperature Changes Nutritional Value of Broccoli (Brassica oleracea L. convar. botrytis (L.) Alef. var. cymosa Duch.) Seedlings	FOODS	antioxidant capacity; Brassicaceae; climate change; food quality; global warming; in vitro cytotoxicity; macro- and microelements; phytochemical composition	ANTIOXIDANT ACTIVITY; VEGETABLE SPROUTS; PHENOLIC CONTENT; PROTEIN-CONTENT; GERMINATION; STRESS; INDUCTION; CAPACITY; IMPACT; YIELD	2023	10.3390/foods12030582
He, J; Chang, C; Qin, L; Lai, CH	Impacts of Deficit Irrigation on Photosynthetic Performance, Productivity and Nutritional Quality of Aeroponically Grown Tuscan Kale (Brassica oleracea L.) in a Tropical Greenhouse	INTERNATIONAL JOURNAL OF MOLECULAR SCIENCES	deficit irrigation; photosynthetic performance; phytochemicals; productivity; Tuscan kale	DROUGHT STRESS; PLANT NITROGEN; CHLOROPHYLL-A; PROLINE; ACCUMULATION; FLUORESCENCE; LIMITATIONS; PIGMENTS; LEAVES; ROOTS	2023	10.3390/ijms24032014
de Oliveira, FA; da Silva, DD; dos Santos, ST; de Oliveira, MKT; Nascimento, L; Silva, RT; Neto, OND; Pinto, FFB	Mineral nutrition and hydroponic kale production under saline stress and calcium nitrate	HORTICULTURA BRASILEIRA	Brassica oleracea var. acephala; soilless; salinity; macronutrients	PARSLEY; GROWTH; SODIUM; WATER	2023	10.1590/s0102-0536-2023-e2615
Hud, A; Samec, D; Senko, H; Petek, M; Brkljacic, L; Pole, L; Lazarevic, B; Rajnovic, I; Udikovic-Kolic, N; Mesic, A; Palijan, G; Salopek-Sondi, B; Petric, I	Response of White Cabbage (Brassica oleracea var. capitata) to Single and Repeated Short-Term Waterlogging	AGRONOMY-BASEL	white cabbage; climate change; waterlogging; morphological characteristics; stress parameters; photosynthetic ability; nutrient content	CHLOROPHYLL FLUORESCENCE; TOLERANCE; PHOTOSYNTHESIS; STRESS; MAIZE; PLANTS; YIELD; GROWTH; ROOTS; WHEAT	2023	10.3390/agronomy13010200
Kaya, G	Plant- and Animal-Derived Biostimulants for Overcoming Salinity Stress by Regulating the Physiological Parameters of Broccoli	POLISH JOURNAL OF ENVIRONMENTAL STUDIES	Brassica oleracea var. italica L; NaCl; biostimulant; electrolyte leakage; stomata density	TOLERANCE; L.	2023	10.15244/pjoes/169013
Motrescu, I; Ciolan, MA; Calistru, AE; Jitareanu, G	Germination and Growth Improvement of Some Micro-Greens under the Influence of Reactive Species Produced in a Non-Thermal Plasma (NTP)	AGRONOMY-BASEL	seed treatment; sprouting; micro-greens; reactive species; plasma agriculture	SEED-GERMINATION; INACTIVATION; ENHANCEMENT	2023	10.3390/agronomy13010150
Xie, P; Liu, W; Ren, R; Kang, Y; Liu, Y; Jia, Y; Qian, LW; He, X; Guan, CY	Comprehensive Analyses of the Histone Deacetylases Tuin (HDT) Gene Family in Brassicaceae Reveals Their Roles in Stress Response	INTERNATIONAL JOURNAL OF MOLECULAR SCIENCES	Brassica napus; HDT; abiotic stresses; freezing; hormone	GENOME-WIDE IDENTIFICATION; EXPRESSION; EVOLUTION; PROTEINS; COLD; DIVERSIFICATION; ACCUMULATION; PATTERNS; QUALITY	2023	10.3390/ijms24010525
Sarcheshmeh, MK; Abedi, A; Aalami, A	Genome-wide survey of catalase genes in Brassica rapa, Brassica oleracea, and Brassica napus: identification, characterization, molecular evolution, and expression profiling of BnCATs in response to salt and cadmium stress	PROTOPLASMA	Abiotic stress; Codon usage bias; Evolution; Gene expression; Tertiary structure	TRANSGENIC ARABIDOPSIS PLANTS; COMPREHENSIVE ANALYSIS; YEAST-CELLS; TOLERANCE; FAMILY; GROWTH	2023	10.1007/s00709-022-01822-6
Seymen, M; Yavuz, D; Eroglu, S; Ari, BC; Tanriverdi, B; Atakul, Z; Issi, N	Effects of Different Levels of Water Salinity on Plant Growth, Biochemical Content, and Photosynthetic Activity in Cabbage Seedling Under Water-Deficit Conditions	GESUNDE PFLANZEN	Antioxidant enzymes; Brassica oleracea var; capitata; Chlorophyll fluorescence; Color pigments; Growth	SPINACEA-OLERACEA L.; OXIDATIVE STRESS; SALT TOLERANCE; VULGARIS L.; DROUGHT; RESPONSES; PROLINE; ANTIOXIDANTS; IRRIGATION; PHYSIOLOGY	2023	10.1007/s10343-022-00788-y
Haghighi, M; Khosravi, S; Sehar, S; Shamsi, IH	Foliar-sprayed calcium-tryptophan mediated improvement in physio-biochemical attributes and nutritional profile of salt stressed Brassica oleracea var. italica br	SCIENTIA HORTICULTURAE	Growth; Salinity; Amino-chelate; Nutrition; Foliar spray; Antioxidants	AMINO-ACIDS; NITRATE ACCUMULATION; PARTIAL REPLACEMENT; PHENOLIC-COMPOUNDS; YIELD; GROWTH; L.; BROCCOLI; SALINITY; QUALITY	2023	10.1016/j.scienta.2022.111529
Cai, LQ; Abbey, L; Macdonald, M	Changes in Endogenous Carotenoids, Flavonoids, and Phenolics of Drought-Stressed Broccoli Seedlings After Ascorbic Acid Preconditioning	PLANTS-BASEL	antioxidant; ascorbate; Brassica oleracea; chlorophyll; photosynthesis; reactive oxygen species; water stress	ABSCISIC-ACID; TOLERANCE; ACCUMULATION; GROWTH; PIGMENTS	2024	10.3390/plants13243513
Dahong, L; Jie, Z; Shufang, J; Hongyan, L	The Transcription Factor BoNAC02 Enhances the Drought Resistance of Kale through an ABA-Dependent Pathway	RUSSIAN JOURNAL OF PLANT PHYSIOLOGY	Brassica oleracea var. acephala; BoNAC02; ABA; drought stress; functional genomics	OVEREXPRESSION; TOLERANCE; STRESS	2024	10.1134/S1021443724606943
Pascual, C; Xiang, LR; Hernandez, R; Hall, S	Optimizing Light Intensity and Salinity for Sustainable Kale (Brassica oleracea) Production and Potential Application in Marine Aquaponics	SUSTAINABILITY	plant growth; plant development; dry biomass; salt intrusion; nutrient content; food security; sustainability	SALT TOLERANCE; GROWTH; WATER; CHLOROPHYLL; PHOTOPERIOD; STRESS; CROPS; SOIL	2024	10.3390/su162310516
Zamljen, T; Slatnar, A	Impact of Water Temperature on Seedling Quality Parameters in Lactuca sativa L., Solanum lycopersicum L., and Brassica oleracea var. gongylodes L.	HORTICULTURAE	abiotic stress; cultivation; growth and development; vegetables; water		2024	10.3390/horticulturae10121273
Babic, I; Samec, D; Hizak, M; Hud, A; Senko, H; Sangut, IJ; Mlinaric, S; Petek, M; Palijan, G; Kolic, NU; Petric, I	Evaluating drought impact on white cabbage: Plant stress response and soil microbiome adaptation	PLANT STRESS	Climate change; Drought stress; RNA; Soil microbiome; White cabbage		2024	10.1016/j.stress.2024.100683
Privitera, GF; Treccarichi, S; Nicotra, R; Branca, F; Pulvirenti, A; Piero, ARL; Sicilia, A	Comparative transcriptome analysis of B. oleracea L. var. italica and B. macrocarpa Guss. genotypes under drought stress: de novo vs reference genome assembly	PLANT STRESS	Cauliflower; Broccoli; Transcriptomic; RNAseq; Water stress; CWRs	ABSCISIC-ACID; PLANT TRANSCRIPTOMICS; BRASSICA-RAPA; IDENTIFICATION; EXPRESSION; PROTEINS; FAMILY; DYNEIN; GENES; ANTIOXIDANT	2024	10.1016/j.stress.2024.100657
Melo, MRD; de Oliveira, FD; de Oliveira, MKT; Aroucha, EMM; de Almeida, JGL; Lima, BLD; Pinto, FFB; de Medeiros, JF; do Nascimento, IB	Production and quality of hydroponic kale under salt stress and KNO3 concentrations	REVISTA BRASILEIRA DE ENGENHARIA AGRICOLA E AMBIENTAL	Brassica oleracea L.; salinity; potassium fertilization; post-harvest quality	POTASSIUM; SALINITY	2024	10.1590/1807-1929/agriambi.v28n11e279380
Karamat, U; Guo, JX; Jiang, SZ; Khan, I; Lu, MT; Fu, M; Li, GH	Comprehensive, Genome-Wide Identification and Expression Analyses of Phenylalanine Ammonia-Lyase Family under Abiotic Stresses in Brassica oleracea	INTERNATIONAL JOURNAL OF MOLECULAR SCIENCES	phenylalanine ammonia-lyase; PAL; B. oleracea; cold; abscisic acid; abiotic stress	PAL GENE FAMILY; FUNCTIONAL-ANALYSIS; PLANT DEVELOPMENT; BIOSYNTHESIS; METABOLISM	2024	10.3390/ijms251910276
Rahman, A; Akram, NA; Iqbal, M	PHENOLIC COMPOUND VANILLIC ACID MODULATES GROWTH AND DEFENSE SYSTEM OF CABBAGE (BRASSICA OLERACEA VAR. CAPITATA L.) UNDER DROUGHT STRESS	PAKISTAN JOURNAL OF BOTANY	Water stress; Brassica oleracea L.; Vanillic acid; Antioxidants; Osmoprotectants	ASCORBIC-ACID; ANTIOXIDANT PROPERTIES; BIOCHEMICAL RESPONSES; SECONDARY METABOLITES; OXIDATIVE DEFENSE; HYDROGEN-PEROXIDE; GLYCINE BETAINE; ABIOTIC STRESS; SALT TOLERANCE; VITAMIN-C	2024	10.30848/PJB2024-5(27)
Mala, KLN; Skalak, J; Zemlyanskaya, E; Dolgikh, V; Jedlickova, V; Robert, HS; Havlickova, L; Panzarova, K; Trtilek, M; Bancroft, I; Hejatko, J	Primary multistep phosphorelay activation comprises both cytokinin and abiotic stress responses: insights from comparative analysis of Brassica type-A response regulators	JOURNAL OF EXPERIMENTAL BOTANY	Arabidopsis thaliana; Brassica napus; Brassica oleracea; Brassica rapa; cytokinins; multistep phosphorelay; osmotic stress; salinity; two-component signaling; type-A response regulator	SIGNAL-TRANSDUCTION; HISTIDINE KINASES; SEED-GERMINATION; ABSCISIC-ACID; ARABIDOPSIS; EXPRESSION; GENES; IDENTIFICATION; RECEPTOR; ROOT	2024	10.1093/jxb/erae335
Bian, SL; Shao, DK; Zhao, QS; Li, QH; Ren, YJ	Transcriptome-Based Screening of Candidate Low-Temperature-Associated Genes and Analysis of the BocARR-B Transcription Factor Gene Family in Kohlrabi (Brassica oleracea L. var. caulorapa L.)	INTERNATIONAL JOURNAL OF MOLECULAR SCIENCES	kohlrabi (Brassica oleracea L. var. caulorapa L.); low-temperature stress; metabolites networks; differentially expressed genes; BocARR-B transcription factor; gene relative expression level analysis	OXIDATIVE STRESS; ABIOTIC STRESS; TOLERANCE; IDENTIFICATION; EXPRESSION; RESPONSES; BIOSYNTHESIS; REGULATORS; INCREASES; PROLINE	2024	10.3390/ijms25179261
Yun, SM; Kim, CS; Lee, JJ; Chung, JS	Application of ATR-FTIR Spectroscopy for Analysis of Salt Stress in Brussels Sprouts	METABOLITES	FTIR spectroscopy; metabolic changes; photosynthetic efficiency; salt stress	CHLOROPHYLL-A FLUORESCENCE; BRASSICA VEGETABLES; CHALCONE SYNTHASE; SALINITY STRESS; PLANT; PHOTOSYNTHESIS; DROUGHT	2024	10.3390/metabo14090470
Montesinos, C; Benito, P; Porcel, R; Bellón, J; González-Guzmán, M; Arbona, V; Yenush, L; Mulet, JM	Field evaluation and characterization of a novel biostimulant for broccoli (Brassica oleracea var. italica) cultivation under drought and salt stress which increases antioxidant, glucosinolate and phytohormone content	SCIENTIA HORTICULTURAE	Broccoli; Biostimulants; Drought stress; Salt stress; Antioxidants; Phytohormones; Glucosinolates	PLANT-RESPONSES; CLIMATE-CHANGE; TOLERANCE; PROLINE; L.; ACCUMULATION; GLUTATHIONE; PEROXIDASE; EXPRESSION	2024	10.1016/j.scienta.2024.113584
Shahid, S; Dar, A; Hussain, A; Khalid, I; Latif, M; Ahmad, HT; Mehmood, T; Aloud, SS	Enhancing cauliflower growth under cadmium stress: synergistic effects of Cd-tolerant Klebsiella strains and jasmonic acid foliar application	FRONTIERS IN MICROBIOLOGY	Cd toxicity; bacterial consortium; jasmonic acid; antioxidants; microbial interaction; immobilization; translocation factor; bioconcentration factor	PLANT-GROWTH; GLUTATHIONE; ASCORBATE; TOXICITY; PROLINE; DEFENSE; ZINC; IRON; L.	2024	10.3389/fmicb.2024.1444374
Qian, F; Zuo, D; Xue, YJ; Guan, WJ; Ullah, N; Zhu, JR; Cai, GQ; Zhu, B; Wu, XM	Comprehensive genome-wide identification of Snf2 gene family and their expression profile under salt stress in six Brassica species of U's triangle model	PLANTA	Brassica species; Gene expression; Salt stress; Snf2 genes; RNA-seq	CHROMATIN REMODELING COMPLEXES; PROTEINS; DUPLICATION; ARABIDOPSIS; RESPONSES; EVOLUTION; GROWTH; LOCALIZATION; SEQUENCE; PLANTS	2024	10.1007/s00425-024-04473-4
Albaladejo-Marico, L; Carvajal, M; Yepes-Molina, L	Involvement of glucosinolates and phenolics in the promotion of broccoli seedling growth through the modulation of primary and secondary metabolism	PLANT SCIENCE	broccoli; secondary metabolism; glucosinolates; phenolic compounds; plant development	STOMATAL CLOSURE; BIOSTIMULANTS; TRANSPORT	2024	10.1016/j.plantsci.2024.112205
Sardar, H; Shafiq, M; Naz, S; Ali, S; Ahmad, R; Ejaz, S	Enhancing drought tolerance in broccoli (Brassica oleracea L.) through melatonin application: Physiological and biochemical insights into growth, photosynthesis, and antioxidant defense mechanisms	BIOCATALYSIS AND AGRICULTURAL BIOTECHNOLOGY	Antioxidants; Membrane leakage; Osmotic stress; Signaling molecules	ZEA-MAYS L.; SECONDARY METABOLITES; NUTRIENT-UPTAKE; WATER STATUS; STRESS; PLANTS; PRETREATMENT; SALINITY; WHEAT	2024	10.1016/j.bcab.2024.103256
Xing, YY; Raza, MA; He, YX; Song, JJ; Song, JH	BoPRR9, a pseudo-response regulator protein from cabbage, plays a negative regulatory role in the response to cold stress	ENVIRONMENTAL AND EXPERIMENTAL BOTANY	Brassica oleracea; Cold stress; BoPRR9; Arabidopsis; Antioxidant system	AGROBACTERIUM-MEDIATED TRANSFORMATION; CIRCADIAN CLOCK; SALINITY STRESS; GENE; TOLERANCE; OVEREXPRESSION; COMPONENTS; ETHYLENE; REVEALS; DROUGHT	2024	10.1016/j.envexpbot.2024.105801
Liu, ZC; Wang, J; Yue, ZB; Wang, J; Dou, TT; Chen, TY; Li, JB; Dai, HJ; Yu, JH	Study of cabbage antioxidant system response on early infection stage of Xanthomonas campestris pv. campestris	BMC PLANT BIOLOGY	Brassica oleracea; Black rot; Antioxidant system; Omics; Resistance mechanism	BRASSICA-OLERACEA; OXIDATIVE STRESS; ROT RESISTANCE; VAR. CAPITATA; PROTEINS; VITAMINS; DAMAGE	2024	10.1186/s12870-024-04994-w
Yue, LQ; Zhong, M; Kang, DJ; Qin, HY; Li, HC; Chai, XR; Kang, YY; Yang, X	Genome-wide identification and characterization of flavonol synthase (FLS) gene family in Brassica vegetables and their roles in response to biotic and abiotic stresses	SCIENTIA HORTICULTURAE	Brassica vegetable; Flavonol; FLS gene family; Hormone; Environmental stress; Bioinformatics analysis	GRAFT INCOMPATIBILITY; PHYSIOLOGICAL-ASPECTS; TRANSCRIPTION FACTORS; CELL-PROLIFERATION; OXIDATIVE STRESS; COMBINATIONS; EXPRESSION; ANAC071; RAP2.6L; LEAVES	2024	10.1016/j.scienta.2024.113168
Bian, SL; Zhao, ML; Zhang, HJ; Ren, YJ	Differentially Expressed Genes Identification of Kohlrabi Seedlings (Brassica oleracea var. caulorapa L.) under Polyethylene Glycol Osmotic Stress and AP2/ERF Transcription Factor Family Analysis	PLANTS-BASEL	kohlrabi (Brassica oleracea L. var. caulorapa L.); polyethylene glycol osmotic stress; differentially expressed genes; AP2/ERF transcription factor; gene expression	SUPERFAMILY	2024	10.3390/plants13081167
Sola, I; Gmizic, D; Pinteric, M; Tot, A; Ludwig-Müller, J	Adjustments of the Phytochemical Profile of Broccoli to Low and High Growing Temperatures: Implications for the Bioactivity of Its Extracts	INTERNATIONAL JOURNAL OF MOLECULAR SCIENCES	auxins; Brassicaceae; climate change; metabolic response; microgreens; photosynthetic pigments; polyphenolics; ROS; temperature stress; vitamin C	GROWTH TEMPERATURE; PANCREATIC LIPASE; HEAT-STRESS; FREEZING TOLERANCE; COLD-ACCLIMATION; ALPHA-AMYLASE; ABSCISIC-ACID; VITAMIN-C; RESPONSES; SUGARS	2024	10.3390/ijms25073677
Senko, H; Kajic, S; Hud, A; Palijan, G; Petek, M; Rajnovic, I; Samec, D; Udikovic-kolic, N; Mesic, A; Brkljac, L; Petric, I	Will the beneficial properties of plant-growth promoting bacteria be affected by waterlogging predicted in the wake of climate change: A model study	APPLIED SOIL ECOLOGY	Plant growth promoting bacteria; Climate change; Waterlogging; Bioinoculants	RHIZOBACTERIA PGPR; BIOCONTROL; SOIL; PSEUDOMONAS; ANTAGONISTS; MECHANISMS; BACILLUS; STRESS	2024	10.1016/j.apsoil.2024.105379
Seymen, M; Erçetin, M; Yavuz, D; Kiymaci, G; Kayak, N; Mutlu, A; Kurtar, ES	Agronomic and physio-biochemical responses to exogenous nitric oxide (NO) application in cauliflower under water stress conditions	SCIENTIA HORTICULTURAE	Antioxidant activity; Brassica oleracea L. var. botrytis; Biostimulant; Deficit irrigation; Photosynthetic activity	STOMATAL CLOSURE; HYDROGEN-PEROXIDE; OXIDATIVE STRESS; OLERACEA L.; PLANTS; ACCUMULATION; MECHANISMS; GROWTH; YIELD	2024	10.1016/j.scienta.2024.113116
Gutierrez, J; Alonso, F; Alvarez, J; Carbonell, MV; Martinez, E; Florez, M; Delgado, MD; Franco, BK; Hernandez-Aguilar, C	Magneto-Priming of Seeds Decreases the Saline Effect of Wastewater Irrigation on Broccoli Germination and Seedling Growth	SEEDS	magnetic treatment; salinity; sewage water; Brassica oleracea; sprout	STRESS; REUSE	2024	10.3390/seeds3010013
Arifuzzaman, M; Bagchi, R; Hasan, MR; Rahman, MA; Rahman, MM; Rahman, MA; Kabir, AH	Arbuscular mycorrhizal fungi induce Zn uptake and antioxidant efficiency in broccoli ( Brassica oleracea L.) exposed to Zn deficiency	PLANT STRESS	Biofertilizer; Vegetable crop; Mineral deficiency; Abiotic stress tolerance; Zn transporter	OXIDATIVE STRESS; ZINC; ABSORPTION; GROWTH; MAIZE; IRON; TRANSLOCATION; TRANSPORT; RESPONSES; BARLEY	2024	10.1016/j.stress.2024.100415
Akram, NA; Fatima, K; Kong, HY; Zafar, N; Mahmood, S; Ashraf, M; Latef, AAHA	Interactive Effect of Drought Stress and l-Methionine on the Growth and Physio-Biochemical Changes in Broccoli (Brassica oleracea L. var. italica): Leaf and Head	JOURNAL OF PLANT GROWTH REGULATION	Broccoli; Drought stress; l-Methionine; Antioxidants; Stress tolerance	OXIDATIVE DEFENSE SYSTEM; RAPHANUS-SATIVUS L.; INDUCED MODULATION; MINERAL NUTRIENTS; ASCORBIC-ACID; NAPUS L.; PLANTS; ATTRIBUTES; RESPONSES; PROLINE	2024	10.1007/s00344-024-11233-x
Sun, N; Li, DH; Zhai, YY; Wang, GL; Jing, SF; Li, HY	BoEXPA2 Functions in Brassica oleracea var. acephala DC Seed Germination	RUSSIAN JOURNAL OF PLANT PHYSIOLOGY	kale; BoEXPA2; seed germination; gibberellins	PLANT-GROWTH; SALT STRESS; OXIDATIVE STRESS; EXPANSIN; OVEREXPRESSION; TOLERANCE; ANTIOXIDANT; EXPRESSION; PROTEINS	2024	10.1134/S1021443723602240
Combs-Giroir, R; Gschwend, AR	Physical and molecular responses to flooding in Brassicaceae	ENVIRONMENTAL AND EXPERIMENTAL BOTANY	Flooding; Hypoxia; Adaptive traits; Ethylene; Fermentation; Brassicaceae	END RULE PATHWAY; LOW-OXYGEN; ARABIDOPSIS-THALIANA; SUBMERGENCE TOLERANCE; RUMEX-PALUSTRIS; NAPUS L.; WATERLOGGING TOLERANCE; STOMATAL CLOSURE; ABSCISIC-ACID; PHENOTYPIC PLASTICITY	2024	10.1016/j.envexpbot.2024.105664
Martinez, E; Alvarez, J; Florez, M; Carbonell, V; Gutierrez, J; Alonso, F; Hernandez, C	UV-C PRIMING ENHANCES WATER STRESS TOLERANCE IN BROCCOLI ( BRASSICA OLERACEA, L.) ) AND ITS GERMINATION RATE	ROMANIAN JOURNAL OF PHYSICS	UV-C priming; drought stress; germination rate; broccoli	RADIATION; PLANTS; LIGHT; GROWTH; SEEDS	2024	10.59277/RomJPhys.2024.69.807
Handa, AP; Vian, A; Singh, HP; Kohli, RK; Kaur, S; Batish, DR	Effect of 2850 MHz electromagnetic field radiation on the early growth, antioxidant activity, and secondary metabolite profile of red and green cabbage (Brassica oleracea L.)	ENVIRONMENTAL SCIENCE AND POLLUTION RESEARCH	High frequency radiation; Radiofrequency radiation; Red cabbage; Green cabbage; Photosynthetic pigments; Oxidative stress; Antioxidants; Secondary metabolites	MOBILE PHONE RADIATION; RADIOFREQUENCY RADIATION; OXIDATIVE STRESS; GENE-EXPRESSION; TERM EXPOSURE; ZEA-MAYS; PLANTS; GERMINATION; CHLOROPHYLL; PEROXIDASE	2024	10.1007/s11356-023-31434-3
Zafar, N; Akram, NA; Fatima, K; Noreen, S; Akram, MS; Umer, S; Ashraf, M; Alsahli, AA; Mansoor, S	Drought-induced changes in plant-yield interlinked biochemistry of cauliflower (Brassica oleracea L. var. botrytis) by exogenously applied alpha-tocopherol	JOURNAL OF KING SAUD UNIVERSITY SCIENCE	Drought tolerance; Cauliflower; Osmoprotection; Alpha-tocopherol; Antioxidative defense system	ANTIOXIDANT ACTIVITY; LIPID-PEROXIDATION; WATER-STRESS; GROWTH; LEAVES; ASSAY; ACID	2024	10.1016/j.jksus.2023.103028
Xing, YY; Jiang, YJ; Muhammad, AR; Song, JH	Genome-wide identification of pseudo-response regulator (PRR) family members in cabbage (Brassica oleracea var. capitata L.) and their expression in response to abiotic stress	JOURNAL OF HORTICULTURAL SCIENCE & BIOTECHNOLOGY	Abiotic stress; BoPRR genes; cabbage; genome wide analysis	CIRCADIAN CLOCK; GENE-EXPRESSION; PLANT-RESPONSES; COLD; EVOLUTION; DROUGHT; QUINTET; MUTANT; RAPA	2024	10.1080/14620316.2023.2263763
Davosir, D; Jahn, L; Sola, I; Ludwig-Müller, J	Variety-specific responses of young Brassica oleracea plants to waterlogging: Comparative biochemical, metabolic and gene expression analysis	PLANT PHYSIOLOGY AND BIOCHEMISTRY	Abiotic stress; Antioxidants; Brassicaceae; flavonoids; Waterlogging; Glucosinolates; Phenolics; phytohormones	ANTIOXIDANT ACTIVITY; PHENOLIC-COMPOUNDS; ACID; STRESS; L.; TOLERANCE; FRUIT; ACC	2025	10.1016/j.plaphy.2025.110098
Almagro-Lopez, A; Puma, O; Cirillo, V; Maggio, A; Nicolas-Espinosa, J; Carvajal, M	Light intensity and sulfur deficiency modulate growth and water dynamics in broccoli plants via aquaporin regulation	PLANT BIOLOGY	Aquaporins; broccoli; glucosinolates; light; sulfur; water	CHLOROPHYLL FLUORESCENCE; PHOTOSYNTHESIS; NITROGEN; RICE; TRANSPORT; L.; AVAILABILITY; METABOLISM; PHYSIOLOGY; STRESS	2025	10.1111/plb.70072
Lukács, AF; Herczeg, G; Kovács, GM	Effects of dark septate endophytic fungi on the performance of non-mycorrhizal cabbage plants under normal and low water conditions	FRONTIERS IN MICROBIOLOGY	fungal inoculation; drought stress; endophytic fungi; organic farming; soil moisture; Brassica oleracea	MYCORRHIZAL FUNGI; ROOT ENDOPHYTES; DROUGHT STRESS; GROWTH; IRRIGATION; DIVERSITY; RESPONSES; IMPROVE; IMPACT	2025	10.3389/fmicb.2025.1593265
Ma, HX; Deng, SP; Kong, CC; Zhang, YL; Zhao, T; Ji, JL; Wang, Y; Zhang, YY; Zhuang, M; Yang, LM; Lebedeva, M; Taranov, V; Artemyeva, AM; Fang, ZY; Yu, JQ; Hu, ZJ; Lv, HH	Multi-Time Point Transcriptome Analysis and Functional Validation Revealed Bol4CL41 Negatively Regulates Black Rot Resistance in Cabbage	INTERNATIONAL JOURNAL OF MOLECULAR SCIENCES	multi-time point transcriptome; cabbage; black rot; 4CL gene family; functional validation	4-COUMARATE-COA LIGASE GENES; CAMPESTRIS PV. CAMPESTRIS; ARABIDOPSIS-THALIANA; EXPRESSION; BIOSYNTHESIS; 4-COUMARATE/COENZYME; DIVERSITY; DIVERGENT; ELICITOR; STRESS	2025	10.3390/ijms26136179
Gmizic, D; Sola, I	Developmental and Temperature-Driven Variations in Metabolic Profile and Antioxidant Capacity of Broccoli (Brassica oleracea var. cymosa)	PLANTS-BASEL	Brassicaceae; climate change; high temperature; mature broccoli; microgreens; metabolic response; phytochemicals; seedlings	HEAT-STRESS TOLERANCE; PHENOLIC-COMPOUNDS; ENVIRONMENTAL-FACTORS; SALICYLIC-ACID; VITAMIN-C; ACCUMULATION; CHLOROPHYLL; VEGETABLES; SPROUTS; NITRATE	2025	10.3390/plants14121825
Ficarrotta, RS; Marquez, J; Lill, JT	Sublethal effects of experimental warming on host-parasitoid interactions remain consistent across host plants	ENTOMOLOGIA EXPERIMENTALIS ET APPLICATA	biological control; Brassica; climate change; Diadegma insulare; host plant; hymenoptera; Lepidoptera; Plutella xylostella; temperature; tri-trophic interactions	PLUTELLA-XYLOSTELLA LEPIDOPTERA; DIADEGMA-INSULARE HYMENOPTERA; CLIMATE-CHANGE; DIAMONDBACK MOTH; TRITROPHIC SYSTEM; BODY-SIZE; BOTTOM-UP; TEMPERATURE; GROWTH; L.	2025	10.1111/eea.13600
Gulzar, RMA; Munir, R; Yi, ZR; Jan, N; Rauf, A; Kaleem, Z; Javaid, MH; Saand, MA; El-Keblawy, A; Sheteiwy, MS; Ulhassan, Z	Genome-wide identification of NHX gene family and effects of salicylic acid in regulating antioxidant activity as well as nutrients deposition under salt stress in three Brassica species	BMC PLANT BIOLOGY	Brassicaceae; NHXs; CREs; qRT-PCR; Plant stress tolerance; Salicylic acid	NA+/H+ ANTIPORTERS; TOLERANCE; OVEREXPRESSION; TRANSPORT; GROWTH	2025	10.1186/s12870-025-06759-5
Yousuf, M; Chand, G; Sharma, N; Bhat, ZA; Sheikh, ZN; Fouad, D; Ataya, FS	Assessing the impact of various nanoparticles on physiological parameters of in vitro generated broccoli (Brassica oleracea var. italica) plants	PLANT CELL TISSUE AND ORGAN CULTURE	Nanoparticles; Plant tissue culture; Elicitation; Hydroponics; Relative water content; Relative stress injury; Pigments (chlorophyll and Caroteniods)		2025	10.1007/s11240-025-03100-8
Almagro-Lopez, A; Nicolas-Espinosa, J; Mulet, JM; Carvajal, M	Comparative adaptations of high-tolerant species and broccoli cultivars to salinity stress during germination and early development stages	BMC PLANT BIOLOGY	Salinity; Germination; Broccoli; ATP; Development; Antioxidant	SALT STRESS; ANTIOXIDANT ACTIVITY; SEED-GERMINATION; GROWTH; PLANTS; GLUTATHIONE; PEROXIDASE; METABOLISM; MECHANISMS; SPROUTS	2025	10.1186/s12870-025-06723-3
Romero-Gámez, M; Vadillo, JM; Suárez-Rey, EM	Nitrogen, carbon, and water scarcity footprints of Brassica oleracea production	INTERNATIONAL JOURNAL OF LIFE CYCLE ASSESSMENT	Life Cycle Assessment; Reactive nitrogen loss; Nitrogen management; Water scarcity; Cauliflower; Broccoli	LIFE-CYCLE ASSESSMENT; GREENHOUSE-GAS EMISSIONS; UNCERTAINTY; CROP; CULTIVATION; FERTILIZERS; CONSUMPTION; STRATEGIES; BALANCE; SYSTEMS	2025	10.1007/s11367-025-02483-2
Ashfaq, L; Iqbal, S; Rasheed, S; Munir, H; Niazi, AK; Khan, RSA	Genome-Wide Identification and Functional Characterization of LEA4-5 Genes in Response to Drought Stress in Brassica Species	JOURNAL OF PLANT GROWTH REGULATION	Drought; Brassica species; Late embryogenesis abundant group 4-5; Genome-wide; Yield; Abiotic stresses	FEATURE VISUALIZATION; NAPUS; PROTEINS; EXPRESSION; TOLERANCE; SEQUENCE	2025	10.1007/s00344-025-11717-4
Feng, J; Tian, XC; Liu, YJ; Zhou, XQ	Reducing plant-derived ethylene enhances crop growth and soil functions under drought stress in subtropical agroecosystems	PLANT AND SOIL	Drought; Ethylene inhibitor; Soil function; Agriculture productivity	MICROBIAL COMMUNITY STRUCTURE; BIODIVERSITY; TOLERANCE; ACID	2025	10.1007/s11104-025-07481-9
Wu, GZ; Ding, YH; Li, N; Zhang, HJ; Liu, N	Genome-Wide Identification of the Sulfate Transporter Gene Family Reveals That BolSULTR2;1 Regulates Plant Resistance to Alternaria brassicicola Through the Modulation of Glutathione Biosynthesis in Broccoli	ANTIOXIDANTS	sulfate transporters; evolutionary analysis; bioinformatics; Alternaria brassicicola; BolSULTR2;1; glutathione	SULFUR NUTRITION; OILSEED RAPE; ARABIDOPSIS; ASSIMILATION; METABOLISM; EXPRESSION; DEFENSE; OLERACEA; STRESS; DOMAIN	2025	10.3390/antiox14040496
Raza, MA; Qin, WJ; Song, JH	Identification and analysis of abiotic stress-responsive bHLH gene family in Brassica oleracea	HORTICULTURE ENVIRONMENT AND BIOTECHNOLOGY	Cabbage; BobHLH; Abiotic stress; Gene family analysis; Expression analysis	TRANSCRIPTION FACTOR FAMILY; GENOME-WIDE IDENTIFICATION; EVOLUTIONARY ANALYSIS; EXPRESSION ANALYSIS; GLYCINE BETAINE; SALT STRESS; ARABIDOPSIS; LETTUCE; CLASSIFICATION; DIVERGENCE	2025	10.1007/s13580-025-00687-x
Sola, I; Gmizic, D	Structural Variations of Broccoli Polyphenolics and Their Antioxidant Capacity as a Function of Growing Temperature	PLANTS-BASEL	broccoli; esterified phenolics; free phenolics; glycosylated phenolics; insoluble phenolics; soluble phenolics; temperature	INSOLUBLE-BOUND PHENOLICS; ACID; L.; GLYCOSYLTRANSFERASES; BIOACCESSIBILITY; FERMENTATION; METABOLISM; EXTRACTION; GENOTYPE; STRESS	2025	10.3390/plants14081186
Yue, ZB; Zhang, GB; Ercisli, S; Wang, J; Wang, J; Li, JB; Chen, TY; Liu, ZC	Identification and functional characterization of MYB genes regulating polyphenol biosynthesis in cabbage for resistance to Xanthomonas campestris pv. campestris	PLANT PHYSIOLOGY AND BIOCHEMISTRY	Brassica oleracea; MYB family; Xanthomonas campestris pv. campestris; Polyphenol; Reactive oxygen species	R2R3-MYB TRANSCRIPTION FACTOR; DISEASE RESISTANCE; PHENOLIC-COMPOUNDS; FACTOR SUPERFAMILY; ARABIDOPSIS; EXPRESSION; FAMILY; FLAVONOIDS; TOLERANCE; GENOME	2025	10.1016/j.plaphy.2025.109714
Wang, SB; Ji, YK; Han, J; Guo, JS; Hu, XX; Ji, W	Genome-wide analysis of SUMO conjugation pathway members in broccoli and the involvement of BoSIZ1 in response to ABA	JOURNAL OF PLANT PHYSIOLOGY	Broccoli; SUMO pathway; Expression profiling; SUMOylation; BoSIZ1a; ABA	E3 LIGASE SIZ1; SALT STRESS RESPONSES; FUNCTIONAL-CHARACTERIZATION; DROUGHT TOLERANCE; ABSCISIC-ACID; SUMOYLATION SYSTEM; HEAT TOLERANCE; SALICYLIC ACID; ARABIDOPSIS; EXPRESSION	2025	10.1016/j.jplph.2025.154472
Min, K; Kim, G; Lee, H; Kim, YK; Lee, SE; Lee, SR	Vulnerability of Brassica oleracea L. (cabbage) grown in microplastic-contaminated soil to extreme climatic events associated with freeze-thaw	ENVIRONMENTAL AND EXPERIMENTAL BOTANY	Freezing thaw stress; Microplastics; Cabbage; Extreme climate events; Reactive oxygen species	PLASMA-MEMBRANE; SUPEROXIDE-DISMUTASE; KNOWLEDGE GAPS; INJURY; RECOVERY; STRESS; GERMINATION; MECHANISM; SYSTEM; PLANTS	2025	10.1016/j.envexpbot.2025.106110
Izadpanah, F; Abbasi, N; Soltani, F; Baldermann, S	Impact of Water Management on Growth and Pigment Composition of Cauliflower and Broccoli	PLANTS-BASEL	climate change; drought stress; irrigation; cauliflower; broccoli; Brassica oleracea; carotenoids; chlorophylls	ABIOTIC STRESS; DROUGHT STRESS; RESPONSES; MECHANISMS; TOLERANCE; L.; CAROTENOIDS; PHYSIOLOGY; RECOVERY; SCARCITY	2025	10.3390/plants14050725
Zha, DD; Raza, MA; Ye, XM; Song, JH	Bol-miR168a is a key regulator of defense responses to Sclerotinia sclerotiorum in Brassica oleracea	PLANT CELL REPORTS	Brassica oleracea; Bol-miR168a; Sclerotinia sclerotiorum; Arabidopsis thaliana		2025	10.1007/s00299-025-03451-8
Suresh, GB; Baskar, H; Subramaniam, G; Soundararajan, P	Genome-wide identification, characterization, and expression analysis of Clavata3 Insensitive receptor Kinases (CIKs) on developmental tissues and under temperature stress conditions in Brassica oleracea	JOURNAL OF PLANT BIOCHEMISTRY AND BIOTECHNOLOGY	Brassica; Receptor kinase; Co-receptor; Cold stress; Heat stress	CYTOPLASMIC KINASES; RECEPTOR KINASES; PLANT; ARABIDOPSIS; EVOLUTIONARY; IMMUNITY; DATABASE	2025	10.1007/s13562-024-00943-8
Yar, S; Ashraf, MA; Rasheed, R; Farooq, U; Hafeez, A; Ali, S; Shahid, M; Sarker, PK	Taurine decreases arsenic and microplastic toxicity in broccoli (Brassica oleracea L.) through functional and microstructural alterations	BIOMETALS	Redox homeostasis; Arsenic uptake; Secondary metabolism; Non-enzymatic antioxidants; Reactive oxygen species; Oxidative damage; Nutrition	NITRIC-OXIDE; ANTIOXIDANT ACTIVITY; LIPID-PEROXIDATION; HYDROGEN-PEROXIDE; WATER-STRESS; BEAN-PLANTS; TOLERANCE; CADMIUM; ACID; DETOXIFICATION	2025	10.1007/s10534-025-00667-9
Yao, MY; Hong, B; Ji, HF; Guan, CY; Guan, M	Genome-wide identification of PDX and expression analysis under waterlogging stress exhibit stronger waterlogging tolerance in transgenic Brassica napus plants overexpressing the BnaPDX1.3 gene compared to wild-type plants	FRONTIERS IN PLANT SCIENCE	Brassica napus; BnaPDX1.3; waterlogging stress; vitamin B6; overexpression	VITAMIN-B-6 BIOSYNTHESIS; DE-NOVO; DISEASE RESISTANCE; BOTRYTIS-CINEREA; ROOT DEVELOPMENT; ARABIDOPSIS; HEAT; METABOLISM; PYRIDOXINE; VITAMERS	2025	10.3389/fpls.2025.1533219
Arena, D; Ben Ammar, H; Rodriguez, VM; Velasco, P; Calì, R; Ciccarello, L; Branca, F	The Role of Melatonin in Modulating Morphometric Parameters and Bioactive Compounds of Brassica oleracea L. var. italica Plenck Under Drought Stress	AGRONOMY-BASEL	Brassicaceae; deficit irrigation; glucosinolates; phenolics compounds; antioxidant capacities; UHPLC	CLIMATE-CHANGE; ANTIOXIDANT	2025	10.3390/agronomy15020279
Çelik, Y; Baydar, A; Kayak, N	Determination of the effects of silicon applications on cauliflower under deficit irrigation conditions	CHILEAN JOURNAL OF AGRICULTURAL RESEARCH	Brassica oleracea var. botrytis; deficit irrigation; plant growth; silicon		2025	10.4067/S0718-58392025000100027
Gage, E; Terry, LA; Falagan, N	Postharvest stress manipulation in Tenderstem® broccoli - examining the potential for stress-adaptative responses to promote sustainable quality retention	JOURNAL OF HORTICULTURAL SCIENCE & BIOTECHNOLOGY	Hydrogen peroxide; methyl jasmonate; temperature; OPR3; pheophytinase	ANTIOXIDANT ENZYME-ACTIVITY; UV-C TREATMENT; BRASSICA-OLERACEA; METHYL JASMONATE; OXIDATIVE STRESS; SENESCENCE; EXPRESSION; FLORETS; STORAGE; GENES	2025	10.1080/14620316.2024.2449032
Liu, JQ; Liang, C; Wang, XS; Gu, R; Liu, Y; Zhang, YW	Genome-wide identification of nitrate transporter 2 family in brassica rapa and brassica oleracea and exploratory analysis of BrNRT2 in response to stresses	HORTICULTURE ENVIRONMENT AND BIOTECHNOLOGY	Brassica rapa; Brassica oleracea; NRT2 gene family; Low Nitrogen; Stresses	NITROGEN USE EFFICIENCY; LONG-DISTANCE; ARABIDOPSIS; GENES; RICE; EVOLUTION; NRT2.1	2025	10.1007/s13580-025-00675-1
Sola, I; Gmizic, D; Miskec, K; Ludwig-Müller, J	Impact of Water Stress on Metabolic Intermediates and Regulators in Broccoli Sprouts, and Cellular Defense Potential of Their Extracts	INTERNATIONAL JOURNAL OF MOLECULAR SCIENCES	Brassicaceae; glucosinolates; plant hormones; polyphenolics; proteins; sugars; vitamins	DROUGHT STRESS; ABSCISIC-ACID; YIELD COMPONENTS; ABIOTIC STRESS; ANTIOXIDANT; L.; BIOSYNTHESIS; PROTECTION; GROWTH; GIBBERELLIN	2025	10.3390/ijms26020632
Zhao, XF; Su, HZ; Kong, XL; Hirai, MY; Yan, XF; Li, R; Li, J	Overexpression of BoSULTR1;1/BoSULTR1;2 promotes glucosinolate accumulation and enhances stress tolerance in broccoli	SCIENTIA HORTICULTURAE	Broccoli; Sulfur; Glucosinolates; BoSULTR1;1/BoSULTR1;2; stress tolerance	AFFINITY SULFATE TRANSPORTERS; ARABIDOPSIS-THALIANA; SULFUR; SULFORAPHANE; METABOLISM; SULTR1/2	2025	10.1016/j.scienta.2024.113883

## Sheet: S2 Primer sequences
Table S2. Primer sequences used in RT-qPCR analyses
Gene		Primer sequence (5'-3')		Reference
		Forward	Reverse
BoPAL		TGGGTTATGGAAAGTATGGGCA	CCGGCGTTCAAAAATCTGATGA	Neugart et al. (2021)
BoCHS		GGTACACCGTCTTCGTTGGATGAG	GTTAGCCGTGCCTATCGCCAAG	Luo et al. (2019)
BoF3H		CTCGGACTCAAGCGTCACACTG	GCCTGGTGGTCAGCGTTCTTG	Luo et al. (2019)
BoANS		ATTACCCGAAATGCCCTCAG	TTCTCCTTATTCACCAACCCAC	Zhang et al. (2015)
BoFLS		CGGCGATCAGATACTGAGGCT	TGTGGCTCCAAGAACACTGG	Neugart et al. (2021)
BoCAT		TGTGATACGAGGGTCGGATAAG	GTATCCAACTCCACCTGCTGT	Zheng et al. (2019)
BoAPX		CACTGATTACGCTGAGGC	CAACAGAACTGCGACAAACTCA	Zheng et al. (2019)
BoGST		TTCCGGTTCTCATCCACAA	TCTCCAAGCTCGGTTTCAA	Bernard et al. (2016)
BoST5b		CCGAGCCGTCAGAATTCAAG	GCTATGGCGAAAGTGAGAGC	Robin et al. (2016)
BoST5a		GTCCGGTTGCAAGATGGTTT	CCTCTCCGGGTTCTCTTTGT	Robin et al. (2016)
Reference genes	BoACT1	GCACCTCCCGAGAGGAAGTA	CCTTGGAGATCCACATCTGCT	Neugart et al. (2021)
	BoACT2	CAGTGTCTGGATCGGTGGTTCC	GAGGCATACATCAATTCGATCAC	Park et al. (2013)
References:
Bernard, F., Dumez, S., Brulle, F., Lemière, S., Platel, A., Nesslany, F., ... & Vandenbulcke, F. (2016). Antioxidant defense gene analysis in Brassica oleracea and Trifolium repens exposed to Cd and/or Pb. Environmental Science and Pollution Research, 23(4), 3136-3151.
Luo, F., Cai, J. H., Kong, X. M., Zhou, Q., Zhou, X., Zhao, Y. B., & Ji, S. J. (2019). Transcriptome profiling reveals the roles of pigment mechanisms in postharvest broccoli yellowing. Horticulture research, 6, 74. https://doi.org/10.1038/s41438-019-0155-1
Neugart S, Bumke-Vogt C. Flavonoid Glycosides in Brassica Species Respond to UV-B Depending on Exposure Time and Adaptation Time. Molecules. 2021; 26(2):494. https://doi.org/10.3390/molecules26020494
Park, H.J.; Jung, W.Y.; Lee, S.S.; Song, J.H.; Kwon, S.-Y.; Kim, H.; Kim, C.; Ahn, J.C.; Cho, H.S. Use of Heat Stress Responsive Gene Expression Levels for Early Selection of Heat Tolerant Cabbage (Brassica oleracea L.). Int. J. Mol. Sci. 2013, 14, 11871-11894. https://doi.org/10.3390/ijms140611871
Robin, A. H. K., Yi, G. E., Laila, R., Yang, K., Park, J. I., Kim, H. R., & Nou, I. S. (2016). Expression profiling of glucosinolate biosynthetic genes in Brassica oleracea L. var. capitata inbred lines reveals their association with glucosinolate content. Molecules, 21(6), 787.
Zhang, Y., Hu, Z., Zhu, M., Zhu, Z., Wang, Z., Tian, S., & Chen, G. (2015). Anthocyanin accumulation and molecular analysis of correlated genes in purple kohlrabi (Brassica oleracea var. gongylodes L.). Journal of agricultural and food chemistry, 63(16), 4160-4169.
Zheng, Q., Zuo, J., Gu, S., Gao, L., Hu, W., Wang, Q., & Jiang, A. (2019). Putrescine treatment reduces yellowing during senescence of broccoli (Brassica oleracea L. var. italica). Postharvest Biology and Technology, 152, 29-35.

## Sheet: S3 Matrix
Table S3a. Matrix of sample means
	Broccoli	Brussels sprout	Cauliflower	Kale	Kohlrabi	Savoy cabbage	White cabbage
SS	44.664	43.2751	44.373	46.0052	35.3928	51.6919	42.6232
Pro	0.450209	0.592225	0.403757	0.430414	0.331895	0.388918	0.324542
Chl	4.19012	4.78684	3.67993	3.81061	4.8952	4.53624	3.28033
Chl a	2.95598	3.33717	2.61859	2.70378	3.42691	3.16984	2.29027
Chl b	1.23414	1.44967	1.06134	1.10683	1.4683	1.3664	0.990066
Chl a/b	2.39522	2.30219	2.46741	2.44308	2.33397	2.31979	2.31348
Car	648.76	721.761	603.321	596.22	736.971	706.207	488.878
β-Car	33.4592	34.8561	32.1574	31.655	36.6297	35.7277	23.5395
Lyc	135.633	153.987	120.526	123.634	157.599	148.176	104.974
Chl/Car	6.45861	6.63229	6.09882	6.3909	6.64218	6.42338	6.70937
Por	4.99616	5.71848	4.45525	4.56976	5.81042	5.47085	3.88425
TP	14.1406	12.678	18.4266	14.9158	11.8609	13.3072	9.33579
TPA	8.20042	6.521	7.49944	7.14398	7.72762	7.25961	5.75843
THCA	12.439	11.6881	14.2166	11.8578	11.3996	12.4717	10.14
TF	16.3942	11.9499	15.9314	14.8599	13.7637	14.4627	10.8996
TFl	13.9714	13.0126	17.5401	13.2352	12.4088	13.2976	10.8673
TA	0.6558	0.762474	0.820139	0.657828	0.67181	0.685176	0.636385
PAL	0.280678	0.142728	0.489908	0.136473	0.173425	0.271578	0.0741289
CHS	0.807292	0.522311	1.91092	0.855797	0.183955	0.53546	0.440614
F3H	0.695021	0.397735	1.86435	0.913562	0.407936	1.07827	0.506441
FLS	0.00945736	0.0233879	0.00923137	0.0257866	0.0256245	0.0175673	0.0271084
ANS	0.0591742	0.0865017	0.194679	0.0651302	0.0275905	0.170962	0.0843514
TGls	59.2253	67.5152	62.0782	56.5678	66.65	65.7263	48.1443
ST5a	0.662407	0.463788	0.8108	0.473231	0.752655	1.27375	0.145422
ST5b	0.0245789	0.00920212	0.0285451	0.0161485	0.0343075	0.0376447	0.00441785
CAT	0.663542	0.541952	7.15077	1.11342	2.32769	1.11378	1.18296
APX	6.07085	8.46722	8.66104	8.25769	8.61276	11.0067	8.97981
GST	1.35393	1.6648	2.38075	1.69221	1.80394	2.01366	1.11208
ABTS	12.1282	9.27521	11.505	9.88954	8.66278	8.64635	7.47143
DPPH	9.11256	7.46238	8.83178	8.3677	7.63356	7.3677	5.96006
FRAP	7.1712	6.69927	7.25863	6.81251	6.45851	6.83733	6.22679
Table S3b. Matrix of sample means for each biological replicate
	SS	Pro	Chl	Chl a	Chl b	Chl a/b	Car	β-Car	Lyc	Chl/Car	Por	TP	TPA	THCA	TF	TFl	TA	PAL	CHS	F3H	FLS	ANS	TGls	ST5a	ST5b	CAT	APX	GST	ABTS	DPPH	FRAP
Broccoli-1	44.9295	0.453919	4.1907	2.959	1.2317	2.40245	0.649403	0.0338534	0.135883	6.45314	4.91899	13.508	8.23942	12.7307	16.2897	14.5646	0.675251	0.278105	0.818312	0.68584	0.0109126	0.0587288	60.0872	0.656893	0.0257663	0.702383	6.19905	1.43166	11.9	9.51694	7.16569
Broccoli-2	45.1338	0.457957	4.16292	2.93928	1.22364	2.40208	0.646859	0.0334597	0.134819	6.43523	4.94369	14.1896	8.06289	12.2412	16.2367	13.6057	0.640369	0.307666	0.868104	0.739429	0.0117355	0.0666065	58.3584	0.568155	0.0219797	0.724125	5.36131	1.18589	11.9853	8.33598	7.05447
Broccoli-3	43.9287	0.438752	4.21674	2.96965	1.24709	2.38114	0.650017	0.0330646	0.136197	6.48746	5.12579	14.7242	8.29895	12.345	16.656	13.744	0.651779	0.256263	0.73546	0.659795	0.00572399	0.0521873	59.2303	0.762174	0.0259906	0.564117	6.65219	1.44423	12.4991	9.48476	7.29345
Brussels sprout-1	40.9926	0.608147	4.83843	3.37996	1.45846	2.31747	0.733642	0.0358034	0.155805	6.59512	5.71334	12.544	6.66297	11.6058	11.6818	12.8974	0.781092	0.130908	0.487702	0.404227	0.0313657	0.0845594	67.8192	0.484556	0.00935292	0.536685	8.21071	1.69751	9.67591	7.23058	6.78665
Brussels sprout-2	42.5347	0.572593	4.7096	3.28499	1.42462	2.30592	0.710665	0.0343677	0.151476	6.62701	5.62513	12.603	6.5121	11.8176	11.8411	13.289	0.745993	0.165578	0.590697	0.396602	0.0209174	0.0941484	67.5035	0.45974	0.00891466	0.576362	8.74568	1.71587	9.17346	7.69792	6.57419
Brussels sprout-3	46.298	0.595935	4.81248	3.34655	1.46593	2.2832	0.720977	0.0343971	0.154681	6.67473	5.81698	12.8869	6.38791	11.6409	12.3268	12.8513	0.760337	0.131699	0.488535	0.392375	0.0178805	0.0807971	67.2229	0.447068	0.00933878	0.51281	8.44527	1.58101	8.97627	7.45865	6.73697
Cauliflower-1	45.047	0.375721	3.5771	2.54714	1.02995	2.47312	0.590027	0.0317402	0.117535	6.06231	4.31112	19.4665	8.21171	14.2218	15.9739	17.5449	0.803369	0.488139	1.96187	1.90039	0.0107211	0.19465	60.6885	0.767516	0.0246396	6.48859	7.72533	2.21058	11.9948	9.72403	7.4225
Cauliflower-2	41.6054	0.406744	3.71327	2.6428	1.07047	2.46895	0.607526	0.0324476	0.121588	6.11179	4.49873	18.1711	7.17203	14.3901	15.666	17.8444	0.86357	0.509161	1.93647	1.84449	0.0109813	0.202988	61.2147	0.826433	0.031148	7.51335	9.27191	2.55008	11.4449	8.02675	7.24014
Cauliflower-3	46.4665	0.428805	3.74941	2.66582	1.08359	2.46017	0.61241	0.0322844	0.122456	6.12235	4.5559	17.6422	7.11456	14.038	16.1544	17.2311	0.79348	0.472425	1.83443	1.84817	0.00599165	0.1864	64.3315	0.838451	0.0298478	7.45035	8.98588	2.38158	11.0752	8.74456	7.11326
Kale-1	45.5729	0.430775	3.7485	2.66396	1.08454	2.4566	0.589252	0.0316961	0.121919	6.36073	4.44342	15.1032	7.05093	11.8513	14.8166	13.3552	0.670361	0.134057	0.873162	0.908594	0.0318323	0.0633758	53.9838	0.438582	0.0157848	1.18553	7.80822	1.57832	10.1044	8.19466	6.60526
Kale-2	44.4036	0.418661	3.85169	2.7339	1.11779	2.44574	0.601857	0.0319466	0.124859	6.39982	4.60557	14.985	7.35883	12.0056	15.52	13.3811	0.672317	0.147751	0.892894	0.959332	0.0288956	0.0699384	57.6017	0.449879	0.0160289	1.17924	8.37036	1.76304	10.1101	8.63122	7.24214
Kale-3	48.0392	0.441805	4.96295	2.71348	1.49247	2.3253	0.745058	0.036898	0.159775	6.66135	5.93655	14.6593	7.02219	11.7166	14.2432	12.9694	0.630807	0.127612	0.801336	0.872759	0.0166319	0.0620763	58.1179	0.531232	0.0166317	0.975478	8.59449	1.73528	9.45407	8.27721	6.59015
Kohlrabi-1	37.3519	0.333176	4.80382	3.36482	1.43901	2.3382	0.726016	0.0361634	0.154761	6.61667	5.67103	11.6693	7.90586	11.1471	13.9778	12.2898	0.669166	0.170404	0.186546	0.407969	0.0288295	0.0255689	63.9607	0.781151	0.0345122	2.50581	8.9672	1.85183	8.13062	7.27395	6.55958
Kohlrabi-2	35.1256	0.334555	4.91884	3.44543	1.47341	2.3384	0.739838	0.0368276	0.158261	6.64852	5.82368	11.8422	7.57025	11.3575	13.431	12.2581	0.653735	0.180629	0.182514	0.408634	0.0252475	0.0295793	68.7863	0.728959	0.0344571	2.11301	8.44871	1.68276	9.07676	7.61957	6.45973
Kohlrabi-3	33.701	0.327956	4.96295	3.47048	1.49247	2.3253	0.745058	0.036898	0.159775	6.66135	5.93655	12.0713	7.70676	11.6942	13.8823	12.6785	0.692529	0.169242	0.182804	0.407206	0.0227966	0.0276232	67.2028	0.747854	0.0339534	2.36426	8.42237	1.87724	8.78097	8.00716	6.35621
Savoy cabbage-1	47.7379	0.387441	4.47391	3.12772	1.3462	2.32329	0.701254	0.0355958	0.146412	6.37975	5.4088	13.7861	7.25004	12.3632	14.3653	13.2343	0.716979	0.286174	0.543248	1.12574	0.0209274	0.182028	67.8793	1.19287	0.037437	1.00909	10.811	1.88338	8.99902	7.34531	6.8174
Savoy cabbage-2	47.3856	0.38685	4.61654	3.22862	1.38791	2.32625	0.717894	0.0363598	0.150637	6.43079	5.5433	13.1866	6.781	12.2412	14.1955	13.0356	0.663515	0.26763	0.54901	1.06534	0.0191504	0.173515	64.6923	1.38581	0.0398022	1.19752	11.9246	2.19529	8.57809	7.22078	6.82178
Savoy cabbage-3	59.952	0.392464	4.51826	3.15317	1.36509	2.30985	0.699473	0.0352275	0.147478	6.45958	5.46044	12.9489	7.74781	12.8107	14.8272	13.623	0.675034	0.26093	0.514121	1.04373	0.0126242	0.157343	64.6071	1.24258	0.0356948	1.13472	10.2845	1.9623	8.36194	7.53701	6.8728
White cabbage-1	47.6307	0.301365	3.14753	2.20173	0.9458	2.32778	0.471803	0.0230951	0.10098	6.67117	3.6887	9.38671	5.67358	10.1512	10.9014	10.9739	0.651671	0.0728984	0.425752	0.495197	0.0296401	0.0805228	47.5546	0.159138	0.00500362	1.16755	9.63231	1.22935	7.28119	6.01044	6.04935
White cabbage-2	40.4105	0.328842	3.37754	2.35885	1.01869	2.31556	0.502151	0.0242307	0.108035	6.72656	3.97591	9.19794	5.67872	9.97026	11.1748	10.6686	0.640369	0.0754964	0.448107	0.526673	0.0343656	0.0907261	49.4738	0.132918	0.00416892	1.28476	8.79378	1.03715	7.43477	5.79355	6.18272
White cabbage-3	39.8284	0.343418	3.31593	2.31022	1.00571	2.2971	0.492681	0.0232927	0.105908	6.73039	3.98814	9.42273	5.92298	10.2985	10.6227	10.9595	0.617115	0.0739918	0.447982	0.497453	0.0173197	0.0818052	47.4043	0.144212	0.004081	1.09657	8.51333	1.06974	7.69832	6.0762	6.44828

## Sheet: S4 Keyword occurence
Table S4. VOSViewer-derived keyword co-occurrence analysis
ID	Keyword	Occurrences	Total link strength
1729	tolerance	77	634
759	growth	66	544
236	brassica oleracea	64	496
1654	stress	56	383
1351	plants	52	457
610	expression	51	380
29	accumulation	41	339
270	broccoli	41	348
1485	responses	40	314
118	arabidopsis	38	283
537	drought	38	305
1224	oxidative stress	37	304
1539	salt stress	37	318
15	abiotic stress	36	279
282	cabbage	33	235
123	arabidopsis-thaliana	31	209
1531	salinity	30	260
540	drought stress	27	233
734	glucosinolates	25	241
1401	proline	25	237
1280	photosynthesis	24	229
98	antioxidants	19	168
862	identification	19	136
1879	yield	19	146
81	antioxidant	18	151
82	antioxidant activity	18	171
1701	temperature	18	120
33	acid	17	134
389	cold	17	134
1046	metabolism	17	152
22	abscisic-acid	16	131
702	gene-expression	16	94
1414	proteins	16	134
267	brassicaceae	15	124
1541	salt tolerance	15	114
314	cauliflower	14	120
351	chlorophyll	14	116
723	germination	14	131
1320	plant	14	100
1844	water stress	14	102
1849	water-stress	14	117
623	family	13	99
1032	mechanisms	13	115
1816	vegetables	13	105
739	glutathione	12	110
852	hydrogen-peroxide	12	97
889	induction	12	97
1266	phenolic-compounds	12	107
1425	quality	12	100
1479	resistance	12	86
1555	secondary metabolites	12	97
117	aquaporins	11	114
136	ascorbic-acid	11	89
374	climate change	11	91
598	evolution	11	78
695	gene	11	75
697	gene expression	11	87
704	genes	11	83
1217	overexpression	11	82
1536	salt	11	85
194	biosynthesis	10	73
229	brassica	10	72
357	chlorophyll fluorescence	10	96
673	freezing tolerance	10	75
964	leaves	10	77
1345	plant-growth	10	83
1407	protein	10	81
1738	toxicity	10	81
1840	water relations	10	91
254	brassica oleracea var. italica	9	70
398	cold-acclimation	9	70
798	heat stress	9	54
986	lipid-peroxidation	9	86
1014	maize	9	87
1131	nacl	9	70
1357	plasma-membrane	9	74
1448	reactive oxygen species	9	79
1493	rice	9	84
1566	seedlings	9	76
1693	superoxide-dismutase	9	81
1308	phytochemicals	8	67
1514	roots	8	66
1529	salicylic-acid	8	64
1532	salinity stress	8	75
1592	signal-transduction	8	65
1663	stress tolerance	8	60
1765	transport	8	66
1833	water	8	59
1858	wheat	8	68
18	abiotic stresses	7	62
28	acclimation	7	53
92	antioxidant enzymes	7	54
241	brassica oleracea l.	7	51
287	cadmium	7	59
310	carotenoids	7	72
476	defense	7	52
541	drought tolerance	7	55
638	flavonoids	7	67
693	gas-exchange	7	64
731	glucosinolate content	7	65
970	light	7	61
1253	peroxidase	7	62
1267	phenolics	7	74
1698	system	7	54
10	aba	6	36
97	antioxidant system	6	47
134	ascorbic acid	6	59
239	brassica oleracea l	6	43
249	brassica oleracea var	6	44
250	brassica oleracea var. acephala	6	29
394	cold stress	6	46
447	cultivars	6	49
479	deficit irrigation	6	46
511	disease resistance	6	44
744	glycine betaine	6	51
809	heavy-metals	6	45
917	irrigation	6	58
1002	low-temperature	6	45
1156	nitric-oxide	6	48
1157	nitrogen	6	58
1305	physiology	6	55
1375	polyphenols	6	55
1564	seed-germination	6	44
1573	senescence	6	36
1639	sprouts	6	53
1649	stomatal conductance	6	40
1652	storage	6	43
1702	temperature stress	6	46
1731	tomato	6	53
84	antioxidant capacity	5	45
86	antioxidant defense	5	49
196	black rot	5	29
290	calcium	5	28
421	copper	5	38
586	enzymes	5	42
611	expression analysis	5	38
713	genome-wide	5	42
721	genotypes	5	46
822	high-temperature	5	39
929	jasmonic acid	5	40
1121	myrosinase	5	44
1136	napus	5	41
1138	napus l.	5	35
1177	nutrition	5	47
1209	osmotic adjustment	5	43
1212	osmotic stress	5	39
1261	phenolic compounds	5	43
1439	radiation	5	26
1489	reveals	5	36
1500	rna-seq	5	35
1681	sulfur	5	38
1826	vitamin-c	5	46
65	amino acids	4	37
161	barley	4	27
173	bioactive compounds	4	37
195	biotic stress	4	30
234	brassica napus	4	35
261	brassica-napus	4	31
294	campestris	4	20
306	carbon-dioxide	4	25
343	chilling stress	4	26
375	climate-change	4	33
377	cloning	4	35
437	crops	4	22
467	damage	4	30
519	diversity	4	28
565	elevated co2	4	31
594	ethylene	4	29
600	evolutionary analysis	4	33
686	functional-analysis	4	26
714	genome-wide analysis	4	34
800	heat tolerance	4	27
802	heat-shock proteins	4	21
803	heat-stress	4	30
815	herbivory	4	26
819	high temperature	4	33
847	hydraulic conductance	4	30
887	induced oxidative stress	4	30
923	isothiocyanates	4	25
998	low temperature	4	38
1058	methyl jasmonate	4	38
1080	mineral-composition	4	32
1133	nacl stress	4	30
1216	over-expression	4	39
1272	phenylalanine ammonia-lyase	4	36
1288	photosynthetic pigments	4	39
1292	photosystem-ii	4	30
1294	phylogenetic analysis	4	24
1325	plant development	4	29
1326	plant growth	4	25
1361	plasmodiophora-brassicae	4	26
1415	proteomics	4	27
1455	recovery	4	39
1496	rna	4	25
1504	root	4	33
1528	salicylic acid	4	32
1533	salinity tolerance	4	32
1575	sequence	4	34
1597	silicon	4	27
1616	soil	4	20
1648	stomatal closure	4	24
1680	sulforaphane	4	28
1749	transcription factors	4	31
1797	uv-b	4	28
1824	vitamin c	4	45
1852	waterlogging	4	33
1868	winter-wheat	4	33
1882	zea-mays l.	4	35
1883	zinc	4	30
20	abscisic acid	3	17
57	alleviation	3	33
62	alternative oxidase	3	15
67	amino-acids	3	31
80	anthocyanins	3	22
133	ascorbate peroxidase	3	30
137	assay	3	28
140	atmospheric co2	3	21
176	biochemical responses	3	25
192	biostimulant	3	15
221	botrytis	3	25
231	brassica crops	3	27
246	brassica oleracea l. var. italica	3	20
253	brassica oleracea var. capitata	3	21
257	brassica rapa	3	25
263	brassica-oleracea	3	23
266	brassica-rapa	3	22
275	broccoli sprouts	3	37
366	chloroplasts	3	25
371	circadian clock	3	27
373	classification	3	25
454	cuticular wax biosynthesis	3	16
461	cytokinin	3	22
483	dehydrins	3	16
546	duplication	3	26
550	early seedling growth	3	33
585	enzyme-activities	3	25
601	excess boron	3	20
609	exposure	3	29
615	expression profiling	3	23
617	extracts	3	28
656	foliar application	3	26
676	frost tolerance	3	26
687	functional-characterization	3	20
715	genome-wide identification	3	28
787	health	3	29
791	heat	3	26
823	high-temperature stress	3	21
832	hormone	3	18
848	hydraulic conductivity	3	24
850	hydrogen peroxide	3	27
868	impact	3	22
876	in-vitro	3	29
895	initiation	3	13
934	kale	3	28
958	leaf senescence	3	30
1034	melatonin	3	27
1051	metabolomics	3	23
1072	micrornas	3	15
1079	mineral nutrients	3	35
1132	nacl salinity	3	28
1150	nitrate	3	31
1166	normalization	3	23
1184	oilseed rape	3	17
1226	oxygen	3	26
1244	patterns	3	25
1250	perception	3	20
1262	phenolic content	3	25
1304	physiological-responses	3	23
1309	phytohormones	3	38
1317	pigments	3	20
1321	plant aquaporins	3	22
1324	plant defense	3	20
1329	plant hormones	3	28
1350	plant-responses	3	32
1358	plasma-membrane aquaporins	3	19
1406	protection	3	31
1421	qrt-pcr	3	20
1456	red cabbage	3	22
1459	redox homeostasis	3	20
1510	root hydraulic conductance	3	21
1542	salt-stress	3	20
1560	seed priming	3	36
1587	short-term	3	27
1612	sodium chloride	3	20
1614	sodium-chloride	3	22
1664	stresses	3	24
1691	superfamily	3	18
1716	thermotolerance	3	34
1722	time	3	15
1744	transcription	3	21
1762	transpiration	3	19
1789	ultraviolet-b radiation	3	22
1850	water-use efficiency	3	19
1862	white cabbage	3	26
1874	xanthomonas campestris pv	3	18

## Sheet: S5 ANOVA
Table S5. Results of the ANOVA analysis
	SSa	dfb	MSc	F	p
F3H	14.634	6	2.43899	853.64	0
CAT	295.088	6	49.1813	752.126	0
CHS	16.8859	6	2.81432	705.829	0
TFl	300.135	6	50.0225	602.084	0
THCA	111.119	6	18.5198	447.511	0
Chl/Car	3.10807	6	0.518011	365.964	0
Chl b	2.69054	6	0.448424	355.577	0
Lyc	0.0274251	6	0.00457085	348.934	0
PAL	1.03922	6	0.173203	345.444	0
Car	0.558938	6	0.0931563	336.275	0
Chl	26.4213	6	4.40354	330.425	0
TP	569.073	6	94.8455	321.333	0
Chl a	12.3397	6	2.05661	317.651	0
β-Car	0.00138031	6	0.000230052	295.139	0
ANS	0.202801	6	0.0338002	286.868	0
Chl a/b	0.324544	6	0.0540907	283.23	0
Por	37.4422	6	6.24036	263.456	0
TF	218.494	6	36.4157	253.13	0
ST5a	6.71392	6	1.11899	235.919	0
ST5b	0.00857499	6	0.00142917	194.637	0
Pro	0.438665	6	0.0731108	192.069	0
TGls	3429.17	6	571.528	96.3845	0
GST	9.33495	6	1.55582	82.762	5.14555e-26
ABTS	148.572	6	24.762	75.7313	4.66974e-25
TPA	35.1251	6	5.85419	69.6267	3.6886e-24
APX	112.219	6	18.7032	43.8558	2.06666e-19
FRAP	7.2215	6	1.20358	42.1428	5.09812e-19
DPPH	61.3886	6	10.2314	20.8088	1.18638e-12
FLS	0.00323707	6	0.000539511	19.7426	3.15124e-12
TA	0.24403	6	0.0406716	12.6423	5.84823e-09
SS	1262.43	6	210.405	7.68506	4.78128e-06
asum of squares, bdegrees of freedom, cmean of squares

## Sheet: S6 Pigments
Table S6. Content of photosynthetic pigments in seven Brassica oleracea varieties.
	Broccoli	Brussels sprout	Cauliflower	Kale	Kohlrabi	Savoy cabbage	White cabbage
Chlorophyll a (mg/g DW)	2.96 ± 0.06 c	3.34 ± 0.11 a	2.62 ± 0.08 d	2.70 ± 0.06 d	3.43 ± 0.08 a	3.17 ± 0.07 b	2.29 ± 0.09 e
Chlorophyll b (mg/g DW)	1.23 ± 0.03 c	1.45 ± 0.05 a	1.06 ± 0.04 e	1.11 ± 0.03 d	1.47 ± 0.03 a	1.37 ± 0.03 b	0.99 ± 0.04 f
Chlorophyll a + b (mg/g DW)	4.19 ± 0.09 c	4.79 ± 0.16 a	3.68 ± 0.12 d	3.81 ± 0.09 d	4.90 ± 0.11 a	4.54 ± 0.09 b	3.28 ± 0.13 e
Total carotenoids (µg/g DW)	648.76 ± 12.95 c	721.76 ± 24.03 ab	603.32 ± 16.64 d	596.22 ± 12.08 d	736.97 ± 16.23 a	706.21 ± 13.62 b	488.88 ± 17.96 e
β-Carotene (µg/g DW)	33.46 ± 0.83 c	34.86 ± 1.23 b	32.16 ± 0.80 d	31.65 ± 0.62 d	36.63 ± 0.89 a	35.73 ± 0.84 ab	23.54 ± 0.86 e
Lycopene (µg/g DW)	135.63 ± 2.73 c	153.99 ± 5.06 a	120.53 ± 3.63 d	123.63 ± 2.74 d	157.60 ± 3.67 a	148.18 ± 2.92 b	104.97 ± 4.00 e
Total porphyrins (mg/g DW)	5.00 ± 0.14 c	5.72 ± 0.20 a	4.46 ± 0.15 d	4.57 ± 0.15 d	5.81 ± 0.16 a	5.47 ± 0.10 b	3.88 ± 0.17 e
Chlorophyll a/b	2.40 ± 0.02 c	2.30 ± 0.02 f	2.47 ± 0.01 a	2.44 ± 0.02 b	2.33 ± 0.01 d	2.32 ± 0.01 de	2.31 ± 0.02 ef
Chlorophylls/Carotenoids	6.46 ± 0.04 c	6.63 ± 0.04 b	6.10 ± 0.03 f	6.39 ± 0.04 e	6.64 ± 0.02 b	6.42 ± 0.02 cd	6.71 ± 0.04 a
Values represent the mean ± standard deviation (n = 9). Different letters indicate a significant difference between each variety (ANOVA, Tukey’s test, p ≤ 0.05). DW = dry weight

## Sheet: S7 Correlations
Table S7. Pearson's correlation coefficients. Marked correlations in red are significant at p < 0.05000
	SS	Pro	Chl	Chl a	Chl b	Chl a/b	Car	ß-Car	Lyc	Chl/Car	Por	TP	TPA	THCA	TF	TFl	TA	PAL	CHS	F3H	FLS	ANS	TGls	ST5a	ST5b	CAT	APX	GST	ABTS	DPPH	FRAP
SS	1	0.214471	-0.201277	-0.199755	-0.202951	0.12867	-0.106541	-0.0100466	-0.164889	-0.430137	-0.162832	0.29494	-0.0402268	0.344487	0.263572	0.221216	0.0522196	0.255388	0.277141	0.447929	-0.3507	0.640505	-0.0447516	0.435761	0.110247	-0.120914	0.373808	0.195735	0.142681	0.106025	0.427157
Pro	0.214471	1	0.368392	0.372644	0.356386	-0.0453089	0.385485	0.348027	0.366709	-0.031957	0.380075	0.237338	-0.00835058	0.206	-9.73154e-05	0.194926	0.440782	-0.00305975	0.10202	-0.120641	-0.144033	0.00539488	0.424559	-0.0856457	-0.320419	-0.243224	-0.277566	0.0439047	0.344356	0.303066	0.353163
Chl	-0.201277	0.368392	1	0.998832	0.994631	-0.44904	0.97855	0.885615	0.998491	0.271647	0.998592	-0.0950932	0.396134	0.0384625	0.0389475	-0.0942592	0.100819	-0.0669657	-0.472361	-0.387667	0.0688129	-0.24977	0.889489	0.485295	0.466178	-0.293271	0.0978847	0.23425	-0.053368	0.120401	-0.00612999
Chl a	-0.199755	0.372644	0.998832	1	0.988468	-0.405501	0.985182	0.904873	0.99888	0.23364	0.998604	-0.0528586	0.432951	0.0749255	0.0817931	-0.0574178	0.117014	-0.0361813	-0.440227	-0.358573	0.042221	-0.243828	0.900571	0.499922	0.487472	-0.268451	0.0779432	0.261016	-0.0139825	0.165279	0.0316996
Chl b	-0.202951	0.356386	0.994631	0.988468	1	-0.538749	0.956644	0.837401	0.989801	0.350902	0.990709	-0.184793	0.31417	-0.0399282	-0.0531157	-0.172416	0.0653433	-0.132365	-0.537461	-0.446925	0.12522	-0.260532	0.858755	0.450151	0.416907	-0.344117	0.13982	0.175086	-0.137295	0.0233437	-0.0870964
Chl a/b	0.12867	-0.0453089	-0.44904	-0.405501	-0.538749	1	-0.290902	-0.0192588	-0.418693	-0.842144	-0.424448	0.847442	0.47774	0.681993	0.754618	0.750288	0.317717	0.614746	0.827355	0.733966	-0.51557	0.261947	-0.151784	0.0651834	0.179157	0.617174	-0.37355	0.438218	0.741243	0.768276	0.7082
Car	-0.106541	0.385485	0.97855	0.985182	0.956644	-0.290902	1	0.957898	0.987569	0.0680514	0.986822	0.1028	0.512698	0.238583	0.207153	0.0989963	0.227696	0.120291	-0.296621	-0.195801	-0.0874138	-0.102765	0.953494	0.612254	0.581825	-0.149501	0.1094	0.403877	0.0906617	0.273322	0.176162
ß-Car	-0.0100466	0.348027	0.885615	0.904873	0.837401	-0.0192588	0.957898	1	0.906614	-0.187573	0.903186	0.348013	0.689776	0.451663	0.460913	0.309236	0.286408	0.310969	-0.0835175	0.0278365	-0.253259	-0.00175788	0.942556	0.715032	0.70632	0.00120522	0.0516965	0.554717	0.29509	0.50068	0.396345
Lyc	-0.164889	0.366709	0.998491	0.99888	0.989801	-0.418693	0.987569	0.906614	1	0.223573	0.999796	-0.0520631	0.423716	0.085219	0.0794871	-0.0531724	0.123947	-0.0232185	-0.437084	-0.340588	0.0322574	-0.207418	0.907316	0.52905	0.503275	-0.265717	0.115342	0.277088	-0.0269685	0.150824	0.0354556
Chl/Car	-0.430137	-0.031957	0.271647	0.23364	0.350902	-0.842144	0.0680514	-0.187573	0.223573	1	0.227226	-0.956705	-0.480005	-0.929674	-0.778345	-0.931256	-0.595556	-0.881378	-0.915885	-0.957467	0.72628	-0.700614	-0.149565	-0.474459	-0.439226	-0.741856	-0.00337823	-0.757139	-0.697118	-0.713104	-0.851724
Por	-0.162832	0.380075	0.998592	0.998604	0.990709	-0.424448	0.986822	0.903186	0.999796	0.227226	1	-0.0539851	0.409633	0.0821515	0.0671926	-0.0547227	0.133281	-0.0285889	-0.436535	-0.343137	0.0390427	-0.203964	0.908921	0.521036	0.489996	-0.267507	0.119627	0.276875	-0.0325852	0.143582	0.031298
TP	0.29494	0.237338	-0.0950932	-0.0528586	-0.184793	0.847442	0.1028	0.348013	-0.0520631	-0.956705	-0.0539851	1	0.56808	0.94918	0.800288	0.958962	0.676148	0.849134	0.885269	0.851032	-0.70984	0.553785	0.308662	0.422814	0.40524	0.697326	-0.154545	0.764897	0.795455	0.835136	0.898185
TPA	-0.0402268	-0.00835058	0.396134	0.432951	0.31417	0.47774	0.512698	0.689776	0.423716	-0.480005	0.409633	0.56808	1	0.619492	0.893832	0.529122	0.0836645	0.57895	0.254408	0.287507	-0.637819	-0.0447479	0.482754	0.596005	0.760334	0.225137	-0.402223	0.40162	0.72717	0.8458	0.688929
THCA	0.344487	0.206	0.0384625	0.0749255	-0.0399282	0.681993	0.238583	0.451663	0.085219	-0.929674	0.0821515	0.94918	0.619492	1	0.798235	0.973407	0.722418	0.951268	0.83212	0.857466	-0.832915	0.673232	0.446947	0.614566	0.565661	0.706691	-0.0427458	0.821053	0.764585	0.780386	0.917954
TF	0.263572	-9.73154e-05	0.0389475	0.0817931	-0.0531157	0.754618	0.207153	0.460913	0.0794871	-0.778345	0.0671926	0.800288	0.893832	0.798235	1	0.731945	0.196335	0.740139	0.582401	0.612524	-0.775151	0.245667	0.257108	0.563376	0.649822	0.390507	-0.34607	0.496311	0.849804	0.921201	0.87729
TFl	0.221216	0.194926	-0.0942592	-0.0574178	-0.172416	0.750288	0.0989963	0.309236	-0.0531724	-0.931256	-0.0547227	0.958962	0.529122	0.973407	0.731945	1	0.784746	0.943829	0.916167	0.872999	-0.801961	0.64558	0.333737	0.436157	0.422096	0.806665	-0.12994	0.781448	0.777498	0.759326	0.880538
TA	0.0522196	0.440782	0.100819	0.117014	0.0653433	0.317717	0.227696	0.286408	0.123947	-0.595556	0.133281	0.676148	0.0836645	0.722418	0.196335	0.784746	1	0.684678	0.696444	0.612384	-0.460329	0.638157	0.498921	0.243262	0.129941	0.721405	0.111532	0.746635	0.390333	0.34707	0.52345
PAL	0.255388	-0.00305975	-0.0669657	-0.0361813	-0.132365	0.614746	0.120291	0.310969	-0.0232185	-0.881378	-0.0285889	0.849134	0.57895	0.951268	0.740139	0.943829	0.684678	1	0.829261	0.869721	-0.885744	0.71353	0.332597	0.593436	0.590692	0.798503	-0.0245069	0.759111	0.70394	0.664909	0.837942
CHS	0.277141	0.10202	-0.472361	-0.440227	-0.537461	0.827355	-0.296621	-0.0835175	-0.437084	-0.915885	-0.436535	0.885269	0.254408	0.83212	0.582401	0.916167	0.696444	0.829261	1	0.908053	-0.69769	0.669094	-0.0447421	0.148122	0.121969	0.815812	-0.149058	0.597357	0.692555	0.605483	0.766706
F3H	0.447929	-0.120641	-0.387667	-0.358573	-0.446925	0.733966	-0.195801	0.0278365	-0.340588	-0.957467	-0.343137	0.851032	0.287507	0.857466	0.612524	0.872999	0.612384	0.869721	0.908053	1	-0.659974	0.834287	0.0521821	0.458454	0.402361	0.81758	0.20069	0.761336	0.509253	0.492643	0.708065
FLS	-0.3507	-0.144033	0.0688129	0.042221	0.12522	-0.51557	-0.0874138	-0.253259	0.0322574	0.72628	0.0390427	-0.70984	-0.637819	-0.832915	-0.775151	-0.801961	-0.460329	-0.885744	-0.69769	-0.659974	1	-0.537728	-0.211687	-0.490499	-0.458634	-0.490181	0.305445	-0.423109	-0.83804	-0.721475	-0.897267
ANS	0.640505	0.00539488	-0.24977	-0.243828	-0.260532	0.261947	-0.102765	-0.00175788	-0.207418	-0.700614	-0.203964	0.553785	-0.0447479	0.673232	0.245667	0.64558	0.638157	0.71353	0.669094	0.834287	-0.537728	1	0.144542	0.525823	0.299284	0.603989	0.540393	0.676751	0.173083	0.100132	0.485726
TGls	-0.0447516	0.424559	0.889489	0.900571	0.858755	-0.151784	0.953494	0.942556	0.907316	-0.149565	0.908921	0.308662	0.482754	0.446947	0.257108	0.333737	0.498921	0.332597	-0.0447421	0.0521821	-0.211687	0.144542	1	0.667191	0.603066	0.108857	0.196811	0.627324	0.171644	0.33429	0.311633
ST5a	0.435761	-0.0856457	0.485295	0.499922	0.450151	0.0651834	0.612254	0.715032	0.52905	-0.474459	0.521036	0.422814	0.596005	0.614566	0.563376	0.436157	0.243262	0.593436	0.148122	0.458454	-0.490499	0.525823	0.667191	1	0.914904	0.229005	0.450903	0.699739	0.207518	0.348333	0.482084
ST5b	0.110247	-0.320419	0.466178	0.487472	0.416907	0.179157	0.581825	0.70632	0.503275	-0.439226	0.489996	0.40524	0.760334	0.565661	0.649822	0.422096	0.129941	0.590692	0.121969	0.402361	-0.458634	0.299284	0.603066	0.914904	1	0.331753	0.263573	0.654271	0.25815	0.429929	0.42137
CAT	-0.120914	-0.243224	-0.293271	-0.268451	-0.344117	0.617174	-0.149501	0.00120522	-0.265717	-0.741856	-0.267507	0.697326	0.225137	0.706691	0.390507	0.806665	0.721405	0.798503	0.815812	0.81758	-0.490181	0.603989	0.108857	0.229005	0.331753	1	0.0867749	0.730832	0.383507	0.359704	0.453713
APX	0.373808	-0.277566	0.0978847	0.0779432	0.13982	-0.37355	0.1094	0.0516965	0.115342	-0.00337823	0.119627	-0.154545	-0.402223	-0.0427458	-0.34607	-0.12994	0.111532	-0.0245069	-0.149058	0.20069	0.305445	0.540393	0.196811	0.450903	0.263573	0.0867749	1	0.405863	-0.658087	-0.557864	-0.327774
GST	0.195735	0.0439047	0.23425	0.261016	0.175086	0.438218	0.403877	0.554717	0.277088	-0.757139	0.276875	0.764897	0.40162	0.821053	0.496311	0.781448	0.746635	0.759111	0.597357	0.761336	-0.423109	0.676751	0.627324	0.699739	0.654271	0.730832	0.405863	1	0.309187	0.444419	0.551112
ABTS	0.142681	0.344356	-0.053368	-0.0139825	-0.137295	0.741243	0.0906617	0.29509	-0.0269685	-0.697118	-0.0325852	0.795455	0.72717	0.764585	0.849804	0.777498	0.390333	0.70394	0.692555	0.509253	-0.83804	0.173083	0.171644	0.207518	0.25815	0.383507	-0.658087	0.309187	1	0.94571	0.923319
DPPH	0.106025	0.303066	0.120401	0.165279	0.0233437	0.768276	0.273322	0.50068	0.150824	-0.713104	0.143582	0.835136	0.8458	0.780386	0.921201	0.759326	0.34707	0.664909	0.605483	0.492643	-0.721475	0.100132	0.33429	0.348333	0.429929	0.359704	-0.557864	0.444419	0.94571	1	0.897454
FRAP	0.427157	0.353163	-0.00612999	0.0316996	-0.0870964	0.7082	0.176162	0.396345	0.0354556	-0.851724	0.031298	0.898185	0.688929	0.917954	0.87729	0.880538	0.52345	0.837942	0.766706	0.708065	-0.897267	0.485726	0.311633	0.482084	0.42137	0.453713	-0.327774	0.551112	0.923319	0.897454	1

## Sheet: S8 PCA parameters
Table S8a. Eigenvalues
	Eigenvalue	Total variance (%)	Cumulative eigenvalue	Cumulative variance (%)
Factor 1	13.1565	42.4402	13.1565	42.4402
Factor 2	8.97012	28.9359	22.1266	71.3761
Factor 3	3.38023	10.904	25.5068	82.28
Factor 4	2.04199	6.58708	27.5488	88.8671
Factor 5	1.56459	5.04708	29.1134	93.9142
Factor 6	0.693844	2.23821	29.8072	96.1524
Factor 7	0.447268	1.4428	30.2545	97.5952
Factor 8	0.214475	0.691853	30.469	98.287
Factor 9	0.153069	0.493771	30.622	98.7808
Factor 10	0.114878	0.370574	30.7369	99.1514
Factor 11	0.0874647	0.282144	30.8244	99.4335
Factor 12	0.0553815	0.17865	30.8798	99.6122
Factor 13	0.0344731	0.111203	30.9142	99.7234
Factor 14	0.026521	0.0855517	30.9408	99.8089
Factor 15	0.0188824	0.0609111	30.9597	99.8698
Factor 16	0.0143864	0.0464077	30.974	99.9162
Factor 17	0.0102491	0.0330617	30.9843	99.9493
Factor 18	0.00891311	0.028752	30.9932	99.9781
Factor 19	0.00440039	0.0141948	30.9976	99.9923
Factor 20	0.00240039	0.00774319	31	100
Table S8b. Factor scores
	Factor 1	Factor 2	Factor 3	Factor 4	Factor 5	Factor 6	Factor 7	Factor 8	Factor 9	Factor 10	Factor 11	Factor 12	Factor 13	Factor 14	Factor 15	Factor 16	Factor 17	Factor 18	Factor 19	Factor 20
Broccoli-1	-1.80832	0.146195	3.22059	0.704254	-0.682418	-0.413115	-0.471833	0.212501	-0.173753	-0.188524	-0.186332	0.224843	-0.029407	-0.421065	-0.171548	0.0253183	0.107135	-0.0738119	0.102176	0.000418492
Broccoli-2	-1.09463	-0.30363	3.40726	0.657248	-0.820195	-0.53544	-0.410323	0.179535	1.05528	0.0238384	0.322854	-0.163993	-0.0653251	0.0751336	-0.00302041	-0.0615412	-0.155151	-0.0102063	-0.0225703	0.0674676
Broccoli-3	-1.74905	0.390772	3.37306	1.16639	-0.950776	-0.790486	-0.30457	-0.543375	-0.443659	-0.162497	-0.115238	0.225941	0.206599	0.191832	0.247525	0.0739872	0.0164088	0.0560337	-0.0764168	-0.0527131
Brussels sprout-1	1.73877	2.84015	0.158003	-3.249	0.17344	0.595665	-0.7982	-0.0303109	0.161745	0.300024	0.215327	0.188066	-0.0974942	-0.0970831	0.157779	-0.0185384	0.202463	0.0765621	-0.062453	0.0523625
Brussels sprout-2	1.62549	2.25182	-0.12167	-2.71867	-0.319045	-0.298851	-0.0750266	0.0178523	-0.154781	-0.174227	-0.425818	-0.0633321	-0.241195	-0.11819	-0.0123426	-0.0323526	-0.208725	-0.121249	-0.0941572	-0.0633807
Brussels sprout-3	1.83648	2.69524	0.0796861	-2.88337	-1.08507	-0.490192	0.031091	0.2121	-0.268689	-0.154975	0.134622	-0.164231	0.252709	0.248869	-0.0698139	0.0747529	-0.0464099	0.0329469	0.162967	0.00704653
Cauliflower-1	-7.09778	-3.33263	0.142228	-0.312269	0.632042	-0.0699243	0.120096	0.222851	-0.239928	0.929154	-0.388708	-0.0795987	-0.191871	0.0624098	0.11616	0.0524234	-0.0527428	0.0312984	0.0682163	0.0161017
Cauliflower-2	-6.73386	-2.77495	-1.89536	-1.16043	1.43823	-0.432863	0.00477369	-0.173605	0.158505	-0.187005	0.450335	0.499104	0.106859	0.00779893	-0.119262	-0.142807	-0.0641685	0.0318149	0.00222048	-0.0485432
Cauliflower-3	-6.30976	-2.43883	-1.37152	-0.66715	0.420263	-0.533791	0.499862	0.178428	0.0675418	-0.642614	-0.0115111	-0.509137	0.0833502	-0.0786534	0.0796912	0.118257	0.133306	-0.0495176	-0.0617285	0.0320751
Kale-1	0.328548	-2.34367	1.26499	0.0843008	0.192523	2.17702	0.092697	0.257173	0.368923	-0.45197	-0.248748	0.104241	-0.2412	0.278869	-0.0758731	0.0612576	0.0807945	0.018933	0.0254054	-0.0533965
Kale-2	-0.544102	-1.69929	1.37762	0.215098	0.0453802	1.9779	-0.236212	-0.510099	-0.751639	0.0964591	0.290501	-0.326985	0.171096	-0.0936642	-0.12122	-0.116434	-0.086407	0.0100633	-0.0403888	0.033343
Kale-3	0.871072	2.14132	0.627021	-0.114641	-1.03881	0.352501	2.54033	-0.374784	0.282762	0.287989	0.0296093	0.13889	0.0804173	-0.0832508	0.00691025	-0.0273924	0.0381007	-0.0358781	-0.00699453	0.00120641
Kohlrabi-1	1.73931	3.06097	-0.258896	1.45858	1.99062	0.259692	-0.0479864	0.336315	-0.230669	0.12763	0.606909	0.0536288	-0.0883683	0.0358478	0.136394	0.166279	-0.0246797	-0.216717	0.023653	-0.0195034
Kohlrabi-2	1.72341	3.59333	0.220726	1.1323	2.11751	-0.285322	-0.0247191	0.0704049	0.203592	-0.0410452	-0.174757	-0.355048	0.044928	-0.0578126	0.126792	-0.285771	0.0558265	0.0895348	0.0629282	-0.0693874
Kohlrabi-3	1.35784	3.81641	0.129278	0.98195	2.43792	-0.520646	0.310256	0.240347	-0.232731	-0.0960847	-0.328652	0.161573	0.01373	0.0934402	-0.235153	0.093901	-0.0379055	0.122494	-0.0704668	0.087148
Savoy cabbage-1	-1.08783	1.91751	-2.55206	0.95473	-0.87236	0.208205	-0.866067	-0.258575	0.387506	0.382112	-0.40083	0.0118252	0.309549	0.150947	-0.137416	-0.0488783	0.0868286	-0.183802	-0.0306512	0.00180904
Savoy cabbage-2	-0.782507	2.46387	-3.29685	1.43554	-0.989464	0.323129	-0.327744	-1.048	0.123397	-0.340572	-0.0489089	0.0529406	-0.233889	-0.102927	0.114671	0.0803453	-0.0872813	0.077675	0.0808116	0.0421319
Savoy cabbage-3	-1.21354	2.04336	-2.17713	1.66001	-2.7612	-0.0724883	-0.0121961	1.04968	-0.291136	0.133336	0.294039	-0.0425644	-0.122111	-0.0164044	-0.0692899	-0.0319782	0.0176399	0.120725	-0.0593742	-0.0420269
White cabbage-1	5.71298	-5.37304	-1.37784	0.438507	-0.306929	0.0980595	0.136789	0.664632	-0.194194	-0.26466	-0.231229	0.272914	0.142195	-0.0229739	0.223578	-0.148156	-0.0544083	-0.0509912	0.0180438	0.0738299
White cabbage-2	6.00612	-4.45594	-0.799328	0.0151987	0.547936	-0.0414076	-0.234465	-0.0682846	0.459258	0.301614	0.0167167	-0.098285	0.232801	-0.217338	-0.039265	0.244463	-0.048616	0.114529	-0.0164938	-0.0668841
White cabbage-3	5.48137	-4.63896	-0.149808	0.20141	-0.169584	-1.50765	0.0734443	-0.63479	-0.28733	0.122016	0.199819	-0.130792	-0.333374	0.164216	-0.155296	-0.0771363	0.127992	-0.0404366	-0.00472702	0.000895049
Table S8c. Factor coordinates of the variables
	Factor 1	Factor 2	Factor 3	Factor 4	Factor 5	Factor 6	Factor 7	Factor 8	Factor 9	Factor 10	Factor 11	Factor 12	Factor 13	Factor 14	Factor 15	Factor 16	Factor 17	Factor 18	Factor 19	Factor 20
SS	-0.25067	-0.0975032	-0.225984	0.0940411	-0.872431	0.170073	0.097932	0.254974	-0.0154756	-0.0123013	0.0311955	-0.0085336	0.0201355	-0.00489117	0.028213	-0.015203	-0.000118002	0.0116849	0.00696585	0.00187158
Pro	-0.133775	0.349996	0.267499	-0.787871	-0.362446	0.0732309	-0.104622	-0.0494598	0.0357269	-0.0988442	0.0417762	-0.01002	-0.0389212	-0.00161912	0.00571718	0.0376483	0.0218832	-0.0262825	-0.00831342	-0.00945963
Chl	0.0197265	0.988642	0.0201497	-0.0701202	0.0135447	0.00168946	0.119832	-0.0136446	0.0305219	0.0246971	0.0167053	0.00896917	0.00356002	-0.0139121	0.00335286	-0.00285959	-0.000291067	-0.000188541	0.00371446	0.00108789
Chl a	-0.0414256	0.953505	0.00540402	-0.0604054	0.10644	-0.0226583	-0.238151	0.0624078	-0.034226	-0.0617675	0.00988702	-0.0481737	-0.0389542	0.0324592	-0.00132961	0.0164587	-0.0359127	0.035561	0.0132982	-0.00116324
Chl b	0.100264	0.983081	-0.015759	-0.0788587	-0.0133652	-0.0317997	0.115651	-0.0115382	0.0232317	0.0368932	0.0120304	0.010858	0.00595367	-0.00945334	0.00329305	0.00225251	-0.00117096	0.00112663	0.00501848	0.000936398
Chl a/b	-0.750284	-0.442303	0.271428	0.0583997	0.228927	0.309036	-0.00906252	0.0067323	0.0338846	-0.109354	0.0219717	-0.0278265	-0.0245499	-0.00661731	-0.00735247	-0.0347795	-0.0041842	0.000674318	0.00483059	-0.00218879
Car	-0.176663	0.975341	-0.00749511	-0.0628096	0.00874276	0.0327153	0.0942199	-0.0159118	0.0474528	0.0230006	0.0128687	0.00505681	-0.00460073	-0.00829077	0.00392753	-0.002992	0.00477839	-0.00856659	0.00182612	0.00591036
ß-Car	-0.403607	0.895162	0.0395136	0.0179901	0.0310855	0.144517	0.0732941	-0.0129738	0.0704451	0.00129575	0.00785252	0.0131195	-0.0153426	-0.0150602	-0.0150115	-0.0182499	0.00707803	-0.0105766	0.00836285	0.0077257
Lyc	-0.0255768	0.990472	0.00344725	-0.0576112	0.00166073	0.0134049	0.110122	-0.0125902	0.0358272	0.027457	0.0123716	0.0112602	0.000886236	-0.0118583	-0.000678172	-0.00329051	0.000812027	-0.00171441	0.00562759	0.00250145
Chl/Car	0.929896	0.277398	0.104004	-0.0208734	-0.01021	-0.156701	0.112892	-0.0103287	-0.0577416	0.00998229	0.0258648	0.0241242	0.0405889	-0.0407934	-0.00477703	0.00326727	-0.0146389	0.030915	-0.00122782	-0.019467
Por	-0.0211308	0.987008	-0.00214581	-0.0729484	-0.0117483	-0.0200424	0.128498	-0.0321938	0.0126809	0.021268	0.0148375	-0.00130205	0.0180738	0.0234207	-0.00608435	0.00147198	-0.004142	0.00879027	-0.00902205	-0.00547605
TP	-0.947934	-0.0683627	0.087457	-0.13311	0.0147265	0.16709	0.149659	-0.0572706	0.0174537	0.0519305	-0.0358351	-0.0128911	0.00920305	0.10989	0.0130228	-0.00552894	-0.0220611	0.00432601	0.0106166	-0.0117045
TPA	-0.6408	0.373993	0.458981	0.418421	0.0692734	-0.00552616	-0.0822569	0.140907	-0.0676869	0.147714	0.0271474	0.0305265	-0.0464221	0.0174967	0.0109311	0.0043524	0.000447508	-0.0302578	-0.0242043	-0.0119958
THCA	-0.988636	0.0297856	-0.0483664	-0.0685379	-0.0514568	-0.0359818	-0.000832555	0.0490111	-0.014249	-0.0178017	-0.0148043	0.0274127	-0.0293915	-0.0194285	-0.0626182	-0.0253701	0.000968008	0.029054	-0.00979944	-0.00964158
TF	-0.834393	0.0822913	0.34752	0.360723	-0.07561	0.121312	0.015027	-0.0128081	0.0312623	-0.0850177	0.0520199	-0.0046079	0.0961115	-0.00282295	-0.0370339	0.0516777	-0.0263178	-0.00695878	-0.0183334	0.00203227
TFl	-0.968266	-0.116867	-0.0134519	-0.172326	0.0711506	-0.049355	0.0475054	0.0632522	-0.0179587	-0.021053	-0.0039437	0.0339307	-0.0263638	-0.0393216	-0.0209832	-0.00283747	-0.000343624	-0.0074309	0.0104896	-0.0195526
TA	-0.649098	-0.0133447	-0.293156	-0.617803	0.21461	-0.0547378	-0.143452	0.132197	-0.0670549	0.0290758	-0.000799658	0.108995	0.0702448	0.031745	-0.0169345	0.00509638	0.00960393	-0.00436095	0.00941554	0.00934429
PAL	-0.945669	-0.107333	-0.124615	0.0448695	0.0563065	-0.214081	-0.0851304	0.0362635	0.114106	0.0134072	0.00665624	0.00353503	0.00277827	-0.0399537	0.0333225	-0.00279011	-0.0486545	-0.0235921	0.0111359	0.00764702
CHS	-0.835189	-0.472354	-0.0134967	-0.22377	0.0281162	-0.00143382	0.148334	-0.0328898	0.0519127	0.0232504	0.0136443	-0.011784	-0.00945106	-0.029293	0.0103156	0.00779504	-0.0204982	-0.00261858	0.00729039	-0.00724497
F3H	-0.858759	-0.362738	-0.304644	0.0390106	-0.0353452	0.0669397	0.122152	-0.0485637	0.0646192	0.0686202	-0.00181442	-0.0492891	0.0111933	0.00708589	-0.0269254	0.00675797	0.0335431	0.0124484	-0.00550676	0.00633067
FLS	0.690973	0.00394283	-0.162105	-0.0907668	0.331826	0.580727	-0.146279	0.0535566	0.0624513	0.0966068	0.00361179	0.0157009	0.0161112	-0.0429353	0.0151682	0.0185898	-0.0016895	0.0137463	0.00140459	-0.00638652
ANS	-0.624406	-0.271483	-0.636459	-0.113674	-0.257164	-0.0761416	-0.118274	-0.0737697	0.0942465	0.112155	-0.0611105	-0.0132612	-0.0137282	-0.016951	-0.0246503	0.0165223	-0.0116569	0.0100612	-0.00909076	-0.00152118
TGls	-0.390846	0.837271	-0.176756	-0.194794	0.106354	-0.0471479	-0.167102	0.0752784	-0.0225168	-0.00824151	-0.0850027	-0.131438	0.0541771	-0.0136345	0.00728739	-0.0344276	0.0072241	-0.00863784	-0.0181874	-0.00339171
ST5a	-0.588376	0.507276	-0.404582	0.405318	-0.180743	-0.01221	-0.156559	-0.0575809	0.0249735	-0.0249461	-0.0209649	0.0390847	-0.0369465	0.00948062	0.0291138	0.0392169	0.0177242	0.0224553	0.000779287	-0.000480965
ST5b	-0.576657	0.48027	-0.247369	0.576265	0.138118	-0.0505806	-0.104593	0.00836542	0.0454009	-0.0733934	0.0159999	0.0243355	0.0232947	0.00344204	-0.0144914	-0.00875551	0.0335966	-0.0104365	0.0211291	-0.00832991
CAT	-0.712494	-0.334533	-0.302651	-0.0777241	0.453008	-0.159402	0.161564	0.102362	-0.0129463	-0.0121505	0.0793335	-0.0665311	0.00716018	-0.00498755	0.0486915	0.034349	0.026743	0.0134436	0.000669614	-0.00599733
APX	0.0885669	0.123746	-0.946752	0.111842	-0.095276	0.136853	0.0207168	-0.13862	-0.11794	-0.0503255	-0.0314707	0.0209721	0.0271516	-0.00281256	0.0235074	-0.0110361	-0.0117311	-0.0292052	-0.00123497	-0.0160864
GST	-0.774311	0.239004	-0.494461	-0.0654689	0.191551	0.118702	0.119056	-0.0238463	-0.135519	-0.0611466	0.0432164	0.0373075	-0.0437383	-0.0128192	0.0133701	-0.007822	-0.0156801	0.0107472	-0.0257758	0.017604
ABTS	-0.780247	-0.0573963	0.582558	-0.0761627	-0.0405	-0.0441747	-0.0771217	-0.0933375	0.0862641	-0.0320198	-0.0486344	0.0747182	0.038152	-0.00861515	0.065811	-0.0312328	0.0128124	0.0283505	-0.0163171	-0.00299035
DPPH	-0.775756	0.147662	0.54104	0.0539832	-0.0309637	0.0841229	0.09988	-0.0104001	-0.163549	0.00813917	-0.180072	-0.0141992	-0.000796425	-0.0388064	0.00597094	0.0359276	0.0064819	0.000161123	0.0167239	0.00660368
FRAP	-0.863314	-0.0154804	0.287617	-0.0353817	-0.210029	0.0223652	-0.186493	-0.18071	-0.149619	0.105343	0.147189	-0.0407852	0.0226219	-0.021067	0.00262837	-0.0178573	0.00569893	0.00692094	0.0156249	0.00305099
